# Supplementary material for: Identification of novel genes associated with atherosclerosis in Bama miniature pig
Source: Animal Model Exp Med. 2024 May 8;7(3):377–87. doi: 10.1002/ame2.12412 (PMC11228093; doi:10.1002/ame2.12412)
Supplement: Supplementary file 2 — Supplemental Table 1. [file AME2-7-377-s006.xlsx]

## Sheet: TABLE1
Supplemental Table 1. Sequencing information for each studied accession
Sample	Raw reads	Clean reads	Mapped Bases	Mapped rate（%）	Mean Depth	Coverage Rate (%) (>=1X)
NSA1	999663842	989432772	143842847971	96.92	58.16	99.2
NSA2	975694514	965775528	140320050172	96.86	56.73	99.16
NSA3	998319994	987891546	143617891905	96.92	58.07	99.17
NSA4	983842172	973148948	141674784576	97.06	57.28	99.14
NSA5	958943094	948478546	138056478530	97.04	55.82	99.16
NSA6	895086232	883184212	128015534391	96.63	51.75	99.13
SA1	896833176	887965714	129485440227	97.22	52.35	99.23
SA2	889790800	878112968	127516092963	96.81	51.55	99.23
SA3	1005725060	994864910	144634745940	96.92	58.47	99.2
