# Supplementary material for: Identification of novel genes associated with atherosclerosis in Bama miniature pig
Source: Animal Model Exp Med. 2024 May 8;7(3):377–87. doi: 10.1002/ame2.12412 (PMC11228093; doi:10.1002/ame2.12412)
Supplement: Supplementary file 3 — Supplemental Table 2. [file AME2-7-377-s005.xlsx]

## Sheet: Sheet3
Supplemental Table 2. 31821 differential SNPs in two groups
CHROM	Chr	POS	REF	ALT	NSA1	NSA2	NSA3	NSA4	NSA5	NSA6	SA1	SA2	SA3	Variant feature	Effect	Gene name
NC_010443.5	1	1562234	C	G	0/1	0/1	0/1	0/1	0/1	0/1	1/1	1/1	1/1	5_prime_UTR_variant	MODIFIER	KIF25
NC_010443.5	1	1562342	C	T	0/1	0/1	0/1	0/1	0/1	0/1	1/1	1/1	1/1	5_prime_UTR_variant	MODIFIER	KIF25
NC_010443.5	1	1563160	T	C	0/1	0/1	0/1	0/1	0/1	0/1	0/0	0/0	0/0	5_prime_UTR_variant	MODIFIER	KIF25
NC_010443.5	1	1628950	T	C	0/1	0/1	0/1	0/1	0/1	0/1	1/1	1/1	1/1	intron_variant	MODIFIER	AFDN
NC_010443.5	1	1629104	C	A	0/1	0/1	0/1	0/1	0/1	0/1	1/1	1/1	1/1	intron_variant	MODIFIER	AFDN
NC_010443.5	1	1631409	C	T	0/1	0/1	0/1	0/1	0/1	0/1	1/1	1/1	1/1	intron_variant	MODIFIER	AFDN
NC_010443.5	1	1643732	G	A	0/1	0/1	0/1	0/1	0/1	0/1	1/1	1/1	1/1	intron_variant	MODIFIER	AFDN
NC_010443.5	1	1645149	G	A	0/1	0/1	0/1	0/1	0/1	0/1	0/0	0/0	0/0	intron_variant	MODIFIER	AFDN
NC_010443.5	1	1647136	G	C	0/1	0/1	0/1	0/1	0/1	0/1	1/1	1/1	1/1	intron_variant	MODIFIER	AFDN
NC_010443.5	1	1664781	C	T	0/1	0/1	0/1	0/1	0/1	0/1	1/1	1/1	1/1	upstream_gene_variant	MODIFIER	AFDN
NC_010443.5	1	1667714	G	C	0/1	0/1	0/1	0/1	0/1	0/1	1/1	1/1	1/1	intron_variant	MODIFIER	AFDN
NC_010443.5	1	1669345	G	A	0/1	0/1	0/1	0/1	0/1	0/1	1/1	1/1	1/1	intron_variant	MODIFIER	AFDN
NC_010443.5	1	1672253	A	G	0/1	0/1	0/1	0/1	0/1	0/1	1/1	1/1	1/1	intron_variant	MODIFIER	AFDN
NC_010443.5	1	1683407	T	C	0/1	0/1	0/1	0/1	0/1	0/1	1/1	1/1	1/1	intron_variant	MODIFIER	AFDN
NC_010443.5	1	1701967	T	A	0/1	0/1	0/1	0/1	0/1	0/1	1/1	1/1	1/1	intergenic_region	MODIFIER	AFDN-LOC102166504
NC_010443.5	1	1704906	A	G	0/1	0/1	0/1	0/1	0/1	0/1	1/1	1/1	1/1	intergenic_region	MODIFIER	AFDN-LOC102166504
NC_010443.5	1	1704907	A	G	0/1	0/1	0/1	0/1	0/1	0/1	1/1	1/1	1/1	intergenic_region	MODIFIER	AFDN-LOC102166504
NC_010443.5	1	1704909	C	T	0/1	0/1	0/1	0/1	0/1	0/1	1/1	1/1	1/1	intergenic_region	MODIFIER	AFDN-LOC102166504
NC_010443.5	1	1704939	G	A	0/1	0/1	0/1	0/1	0/1	0/1	1/1	1/1	1/1	intergenic_region	MODIFIER	AFDN-LOC102166504
NC_010443.5	1	1915864	A	G	0/1	0/1	0/1	0/1	0/1	0/1	1/1	1/1	1/1	intergenic_region	MODIFIER	LOC106506296-UNC93A
NC_010443.5	1	1972919	G	T	0/1	0/1	0/1	0/1	0/1	0/1	0/0	0/0	0/0	upstream_gene_variant	MODIFIER	TTLL2
NC_010443.5	1	2001928	C	T	0/1	0/1	0/1	0/1	0/1	0/1	0/0	0/0	0/0	upstream_gene_variant	MODIFIER	GPR31
NC_010443.5	1	2001966	A	G	0/1	0/1	0/1	0/1	0/1	0/1	0/0	0/0	0/0	upstream_gene_variant	MODIFIER	GPR31
NC_010443.5	1	2002020	T	C	0/1	0/1	0/1	0/1	0/1	0/1	0/0	0/0	0/0	upstream_gene_variant	MODIFIER	GPR31
NC_010443.5	1	2016384	G	A	0/1	0/1	0/1	0/1	0/1	0/1	0/0	0/0	0/0	downstream_gene_variant	MODIFIER	CCR6
NC_010443.5	1	2016390	C	T	0/1	0/1	0/1	0/1	0/1	0/1	0/0	0/0	0/0	downstream_gene_variant	MODIFIER	CCR6
NC_010443.5	1	2033853	T	C	0/1	0/1	0/1	0/1	0/1	0/1	1/1	1/1	1/1	intron_variant	MODIFIER	CCR6
NC_010443.5	1	2037113	A	G	0/1	0/1	0/1	0/1	0/1	0/1	0/0	0/0	0/0	intergenic_region	MODIFIER	CCR6-FGFR1OP
NC_010443.5	1	2037120	C	T	0/1	0/1	0/1	0/1	0/1	0/1	0/0	0/0	0/0	intergenic_region	MODIFIER	CCR6-FGFR1OP
NC_010443.5	1	2304402	T	C	0/1	0/1	0/1	0/1	0/1	0/1	0/0	0/0	0/0	intron_variant	MODIFIER	RPS6KA2
NC_010443.5	1	2324934	G	A	0/1	0/1	0/1	0/1	0/1	0/1	0/0	0/0	0/0	intron_variant	MODIFIER	RPS6KA2
NC_010443.5	1	2857116	C	T	0/1	0/1	0/1	0/1	0/1	0/1	1/1	1/1	1/1	intron_variant	MODIFIER	LOC110256592
NC_010443.5	1	2877640	C	T	0/1	0/1	0/1	0/1	0/1	0/1	0/0	0/0	0/0	intron_variant	MODIFIER	LOC110256592
NC_010443.5	1	3608998	T	A	0/1	0/1	0/1	0/1	0/1	0/1	0/0	0/0	0/0	intergenic_region	MODIFIER	C1H6orf118-LOC106508791
NC_010443.5	1	4697717	T	C	0/1	0/1	0/1	0/1	0/1	0/1	0/0	0/0	0/0	intergenic_region	MODIFIER	LOC110259867-QKI
NC_010443.5	1	5878264	T	C	./.	./.	./.	./.	./.	./.	1/1	1/1	1/1	intron_variant	MODIFIER	PRKN
NC_010443.5	1	8099898	A	G	0/1	0/1	0/1	0/1	0/1	0/1	1/1	1/1	1/1	intron_variant	MODIFIER	FNDC1
NC_010443.5	1	13293672	A	G	1/1	1/1	1/1	1/1	1/1	1/1	0/0	0/0	0/0	intergenic_region	MODIFIER	OPRM1-RGS17
NC_010443.5	1	13298344	A	G	1/1	1/1	1/1	1/1	1/1	1/1	0/0	0/0	0/0	intergenic_region	MODIFIER	OPRM1-RGS17
NC_010443.5	1	13298454	G	A	0/0	0/0	0/0	0/0	0/0	0/0	1/1	1/1	1/1	intergenic_region	MODIFIER	OPRM1-RGS17
NC_010443.5	1	13465041	T	C	1/1	1/1	1/1	1/1	1/1	1/1	0/0	0/0	0/0	upstream_gene_variant	MODIFIER	FBXO5
NC_010443.5	1	13465053	C	A	1/1	1/1	1/1	1/1	1/1	1/1	0/0	0/0	0/0	upstream_gene_variant	MODIFIER	FBXO5
NC_010443.5	1	13465084	G	C	1/1	1/1	1/1	1/1	1/1	1/1	0/0	0/0	0/0	upstream_gene_variant	MODIFIER	FBXO5
NC_010443.5	1	13465100	G	A	0/0	0/0	0/0	0/0	0/0	0/0	1/1	1/1	1/1	upstream_gene_variant	MODIFIER	FBXO5
NC_010443.5	1	13465126	T	C	0/0	0/0	0/0	0/0	0/0	0/0	1/1	1/1	1/1	upstream_gene_variant	MODIFIER	FBXO5
NC_010443.5	1	13671622	T	C	./.	./.	./.	./.	./.	./.	1/1	1/1	1/1	intergenic_region	MODIFIER	MYCT1-SYNE1
NC_010443.5	1	16042406	T	C	0/1	0/1	0/1	0/1	0/1	0/1	1/1	1/1	1/1	intron_variant	MODIFIER	LOC100521647
NC_010443.5	1	16045534	C	T	0/0	0/0	0/0	0/0	0/0	0/0	0/1	0/1	0/1	missense_variant	MODERATE	LOC100521647
NC_010443.5	1	16100035	G	A	0/1	0/1	0/1	0/1	0/1	0/1	0/0	0/0	0/0	intron_variant	MODIFIER	LOC106508817
NC_010443.5	1	16100112	C	T	0/1	0/1	0/1	0/1	0/1	0/1	0/0	0/0	0/0	intron_variant	MODIFIER	LOC106508817
NC_010443.5	1	16145640	C	T	0/1	0/1	0/1	0/1	0/1	0/1	1/1	1/1	1/1	intron_variant	MODIFIER	LRP11
NC_010443.5	1	16146189	T	G	0/1	0/1	0/1	0/1	0/1	0/1	1/1	1/1	1/1	intron_variant	MODIFIER	LRP11
NC_010443.5	1	16147059	T	C	0/1	0/1	0/1	0/1	0/1	0/1	1/1	1/1	1/1	intron_variant	MODIFIER	LRP11
NC_010443.5	1	16149574	G	A	0/1	0/1	0/1	0/1	0/1	0/1	1/1	1/1	1/1	intron_variant	MODIFIER	LRP11
NC_010443.5	1	16149664	G	A	0/1	0/1	0/1	0/1	0/1	0/1	1/1	1/1	1/1	intron_variant	MODIFIER	LRP11
NC_010443.5	1	16151485	T	C	0/1	0/1	0/1	0/1	0/1	0/1	0/0	0/0	0/0	intron_variant	MODIFIER	LRP11
NC_010443.5	1	16158422	C	T	0/1	0/1	0/1	0/1	0/1	0/1	1/1	1/1	1/1	intron_variant	MODIFIER	LRP11
NC_010443.5	1	16159302	G	A	0/1	0/1	0/1	0/1	0/1	0/1	1/1	1/1	1/1	intron_variant	MODIFIER	LRP11
NC_010443.5	1	16159641	G	A	0/1	0/1	0/1	0/1	0/1	0/1	0/0	0/0	0/0	intron_variant	MODIFIER	LRP11
NC_010443.5	1	17388344	C	T	0/1	0/1	0/1	0/1	0/1	0/1	0/0	0/0	0/0	intron_variant	MODIFIER	SASH1
NC_010443.5	1	17388660	A	G	0/1	0/1	0/1	0/1	0/1	0/1	1/1	1/1	1/1	intron_variant	MODIFIER	SASH1
NC_010443.5	1	17388662	C	T	0/1	0/1	0/1	0/1	0/1	0/1	1/1	1/1	1/1	intron_variant	MODIFIER	SASH1
NC_010443.5	1	17388685	A	G	0/1	0/1	0/1	0/1	0/1	0/1	1/1	1/1	1/1	intron_variant	MODIFIER	SASH1
NC_010443.5	1	17388943	A	G	0/1	0/1	0/1	0/1	0/1	0/1	1/1	1/1	1/1	intron_variant	MODIFIER	SASH1
NC_010443.5	1	17392563	C	T	0/1	0/1	0/1	0/1	0/1	0/1	0/0	0/0	0/0	intron_variant	MODIFIER	SASH1
NC_010443.5	1	17904804	A	G	0/1	0/1	0/1	0/1	0/1	0/1	0/0	0/0	0/0	intron_variant	MODIFIER	SAMD5
NC_010443.5	1	18520292	A	G	0/1	0/1	0/1	0/1	0/1	0/1	0/0	0/0	0/0	intron_variant	MODIFIER	LOC102160169
NC_010443.5	1	18765330	C	A	0/1	0/1	0/1	0/1	0/1	0/1	0/0	0/0	0/0	intron_variant	MODIFIER	LOC102160169
NC_010443.5	1	19002892	T	C	0/1	0/1	0/1	0/1	0/1	0/1	0/0	0/0	0/0	intron_variant	MODIFIER	ADGB
NC_010443.5	1	19002897	A	G	0/1	0/1	0/1	0/1	0/1	0/1	0/0	0/0	0/0	intron_variant	MODIFIER	ADGB
NC_010443.5	1	19090053	C	G	0/1	0/1	0/1	0/1	0/1	0/1	1/1	1/1	1/1	intron_variant	MODIFIER	RAB32
NC_010443.5	1	19386010	T	G	0/1	0/1	0/1	0/1	0/1	0/1	0/0	0/0	0/0	intron_variant	MODIFIER	GRM1
NC_010443.5	1	19393525	G	A	0/1	0/1	0/1	0/1	0/1	0/1	1/1	1/1	1/1	intron_variant	MODIFIER	GRM1
NC_010443.5	1	19393841	A	T	0/1	0/1	0/1	0/1	0/1	0/1	0/0	0/0	0/0	intron_variant	MODIFIER	GRM1
NC_010443.5	1	19393861	C	G	0/1	0/1	0/1	0/1	0/1	0/1	1/1	1/1	1/1	intron_variant	MODIFIER	GRM1
NC_010443.5	1	19427444	A	G	0/1	0/1	0/1	0/1	0/1	0/1	1/1	1/1	1/1	intron_variant	MODIFIER	GRM1
NC_010443.5	1	19596913	T	G	0/1	0/1	0/1	0/1	0/1	0/1	1/1	1/1	1/1	intergenic_region	MODIFIER	GRM1-LOC106508827
NC_010443.5	1	19604557	C	T	0/1	0/1	0/1	0/1	0/1	0/1	1/1	1/1	1/1	non_coding_transcript_exon_variant	MODIFIER	LOC106508827
NC_010443.5	1	20255185	G	C	0/1	0/1	0/1	0/1	0/1	0/1	0/0	0/0	0/0	intergenic_region	MODIFIER	EPM2A-UTRN
NC_010443.5	1	20552734	C	G	0/1	0/1	0/1	0/1	0/1	0/1	0/0	0/0	0/0	intron_variant	MODIFIER	UTRN
NC_010443.5	1	20565806	G	T	0/0	0/0	0/0	0/0	0/0	0/0	0/1	0/1	0/1	intron_variant	MODIFIER	UTRN
NC_010443.5	1	20566782	A	T	0/0	0/0	0/0	0/0	0/0	0/0	0/1	0/1	0/1	intron_variant	MODIFIER	UTRN
NC_010443.5	1	20566783	T	C	0/0	0/0	0/0	0/0	0/0	0/0	0/1	0/1	0/1	intron_variant	MODIFIER	UTRN
NC_010443.5	1	20566784	A	C	0/0	0/0	0/0	0/0	0/0	0/0	0/1	0/1	0/1	intron_variant	MODIFIER	UTRN
NC_010443.5	1	21255711	T	C	0/1	0/1	0/1	0/1	0/1	0/1	0/0	0/0	0/0	intergenic_region	MODIFIER	SF3B5-PLAGL1
NC_010443.5	1	23994051	C	T	./.	./.	./.	./.	./.	./.	1/1	1/1	1/1	intergenic_region	MODIFIER	LOC106508831-LOC110259987
NC_010443.5	1	24026469	G	A	0/1	0/1	0/1	0/1	0/1	0/1	0/0	0/0	0/0	intergenic_region	MODIFIER	LOC106508831-LOC110259987
NC_010443.5	1	24044725	G	A	0/1	0/1	0/1	0/1	0/1	0/1	0/0	0/0	0/0	intergenic_region	MODIFIER	LOC106508831-LOC110259987
NC_010443.5	1	24045748	T	A	0/1	0/1	0/1	0/1	0/1	0/1	0/0	0/0	0/0	intergenic_region	MODIFIER	LOC106508831-LOC110259987
NC_010443.5	1	24045813	G	A	0/1	0/1	0/1	0/1	0/1	0/1	0/0	0/0	0/0	intergenic_region	MODIFIER	LOC106508831-LOC110259987
NC_010443.5	1	24045857	C	T	0/1	0/1	0/1	0/1	0/1	0/1	0/0	0/0	0/0	intergenic_region	MODIFIER	LOC106508831-LOC110259987
NC_010443.5	1	24053299	A	G	0/1	0/1	0/1	0/1	0/1	0/1	0/0	0/0	0/0	intergenic_region	MODIFIER	LOC106508831-LOC110259987
NC_010443.5	1	24054222	C	T	0/1	0/1	0/1	0/1	0/1	0/1	0/0	0/0	0/0	intergenic_region	MODIFIER	LOC106508831-LOC110259987
NC_010443.5	1	24054483	A	T	0/1	0/1	0/1	0/1	0/1	0/1	0/0	0/0	0/0	intergenic_region	MODIFIER	LOC106508831-LOC110259987
NC_010443.5	1	24054950	C	T	0/1	0/1	0/1	0/1	0/1	0/1	0/0	0/0	0/0	intergenic_region	MODIFIER	LOC106508831-LOC110259987
NC_010443.5	1	24055060	G	A	0/1	0/1	0/1	0/1	0/1	0/1	0/0	0/0	0/0	intergenic_region	MODIFIER	LOC106508831-LOC110259987
NC_010443.5	1	24055108	C	A	0/1	0/1	0/1	0/1	0/1	0/1	0/0	0/0	0/0	intergenic_region	MODIFIER	LOC106508831-LOC110259987
NC_010443.5	1	24055769	A	G	0/1	0/1	0/1	0/1	0/1	0/1	0/0	0/0	0/0	intergenic_region	MODIFIER	LOC106508831-LOC110259987
NC_010443.5	1	24055884	T	C	0/1	0/1	0/1	0/1	0/1	0/1	0/0	0/0	0/0	intergenic_region	MODIFIER	LOC106508831-LOC110259987
NC_010443.5	1	24056397	C	T	0/1	0/1	0/1	0/1	0/1	0/1	0/0	0/0	0/0	intergenic_region	MODIFIER	LOC106508831-LOC110259987
NC_010443.5	1	24056967	A	C	0/1	0/1	0/1	0/1	0/1	0/1	0/0	0/0	0/0	intergenic_region	MODIFIER	LOC106508831-LOC110259987
NC_010443.5	1	25993910	C	T	0/0	0/0	0/0	0/0	0/0	0/0	1/1	1/1	1/1	intergenic_region	MODIFIER	NHSL1-HEBP2
NC_010443.5	1	26340625	A	C	0/1	0/1	0/1	0/1	0/1	0/1	1/1	1/1	1/1	intron_variant	MODIFIER	LOC110256938
NC_010443.5	1	26340698	G	A	0/1	0/1	0/1	0/1	0/1	0/1	1/1	1/1	1/1	intron_variant	MODIFIER	LOC110256938
NC_010443.5	1	26343943	T	C	0/1	0/1	0/1	0/1	0/1	0/1	0/0	0/0	0/0	intron_variant	MODIFIER	LOC110256938
NC_010443.5	1	26343950	G	T	0/1	0/1	0/1	0/1	0/1	0/1	0/0	0/0	0/0	intron_variant	MODIFIER	LOC110256938
NC_010443.5	1	26353890	A	G	0/1	0/1	0/1	0/1	0/1	0/1	1/1	1/1	1/1	intron_variant	MODIFIER	LOC110256938
NC_010443.5	1	26357008	G	A	0/1	0/1	0/1	0/1	0/1	0/1	1/1	1/1	1/1	intron_variant	MODIFIER	LOC110256938
NC_010443.5	1	26357125	T	C	0/1	0/1	0/1	0/1	0/1	0/1	1/1	1/1	1/1	intron_variant	MODIFIER	LOC110256938
NC_010443.5	1	26357128	C	A	0/1	0/1	0/1	0/1	0/1	0/1	1/1	1/1	1/1	intron_variant	MODIFIER	LOC110256938
NC_010443.5	1	26357280	G	A	0/1	0/1	0/1	0/1	0/1	0/1	1/1	1/1	1/1	intron_variant	MODIFIER	LOC110256938
NC_010443.5	1	26357464	C	T	0/1	0/1	0/1	0/1	0/1	0/1	1/1	1/1	1/1	intron_variant	MODIFIER	LOC110256938
NC_010443.5	1	26357546	G	A	0/1	0/1	0/1	0/1	0/1	0/1	1/1	1/1	1/1	intron_variant	MODIFIER	LOC110256938
NC_010443.5	1	26357637	G	A	0/1	0/1	0/1	0/1	0/1	0/1	1/1	1/1	1/1	intron_variant	MODIFIER	LOC110256938
NC_010443.5	1	26357692	C	T	0/1	0/1	0/1	0/1	0/1	0/1	1/1	1/1	1/1	intron_variant	MODIFIER	LOC110256938
NC_010443.5	1	26357897	T	A	0/1	0/1	0/1	0/1	0/1	0/1	1/1	1/1	1/1	intron_variant	MODIFIER	LOC110256938
NC_010443.5	1	26357930	T	C	0/1	0/1	0/1	0/1	0/1	0/1	1/1	1/1	1/1	intron_variant	MODIFIER	LOC110256938
NC_010443.5	1	26358385	A	G	0/1	0/1	0/1	0/1	0/1	0/1	1/1	1/1	1/1	intron_variant	MODIFIER	LOC110256938
NC_010443.5	1	26358569	C	T	0/1	0/1	0/1	0/1	0/1	0/1	1/1	1/1	1/1	intron_variant	MODIFIER	LOC110256938
NC_010443.5	1	26358703	T	G	0/1	0/1	0/1	0/1	0/1	0/1	1/1	1/1	1/1	intron_variant	MODIFIER	LOC110256938
NC_010443.5	1	26358736	T	C	0/1	0/1	0/1	0/1	0/1	0/1	1/1	1/1	1/1	intron_variant	MODIFIER	LOC110256938
NC_010443.5	1	26358883	T	C	0/1	0/1	0/1	0/1	0/1	0/1	1/1	1/1	1/1	intron_variant	MODIFIER	LOC110256938
NC_010443.5	1	26358884	G	A	0/1	0/1	0/1	0/1	0/1	0/1	1/1	1/1	1/1	intron_variant	MODIFIER	LOC110256938
NC_010443.5	1	26358887	A	G	0/1	0/1	0/1	0/1	0/1	0/1	1/1	1/1	1/1	intron_variant	MODIFIER	LOC110256938
NC_010443.5	1	26358936	G	A	0/1	0/1	0/1	0/1	0/1	0/1	1/1	1/1	1/1	intron_variant	MODIFIER	LOC110256938
NC_010443.5	1	26358948	C	A	0/1	0/1	0/1	0/1	0/1	0/1	1/1	1/1	1/1	intron_variant	MODIFIER	LOC110256938
NC_010443.5	1	26359050	C	T	0/1	0/1	0/1	0/1	0/1	0/1	1/1	1/1	1/1	intron_variant	MODIFIER	LOC110256938
NC_010443.5	1	26359051	A	G	0/1	0/1	0/1	0/1	0/1	0/1	1/1	1/1	1/1	intron_variant	MODIFIER	LOC110256938
NC_010443.5	1	26359052	G	A	0/1	0/1	0/1	0/1	0/1	0/1	1/1	1/1	1/1	intron_variant	MODIFIER	LOC110256938
NC_010443.5	1	26359237	G	C	0/1	0/1	0/1	0/1	0/1	0/1	1/1	1/1	1/1	intron_variant	MODIFIER	LOC110256938
NC_010443.5	1	26359271	A	G	0/1	0/1	0/1	0/1	0/1	0/1	1/1	1/1	1/1	intron_variant	MODIFIER	LOC110256938
NC_010443.5	1	26359281	G	A	0/1	0/1	0/1	0/1	0/1	0/1	1/1	1/1	1/1	intron_variant	MODIFIER	LOC110256938
NC_010443.5	1	26359287	C	T	0/1	0/1	0/1	0/1	0/1	0/1	1/1	1/1	1/1	intron_variant	MODIFIER	LOC110256938
NC_010443.5	1	26359306	A	G	0/1	0/1	0/1	0/1	0/1	0/1	1/1	1/1	1/1	intron_variant	MODIFIER	LOC110256938
NC_010443.5	1	26359310	C	T	0/1	0/1	0/1	0/1	0/1	0/1	1/1	1/1	1/1	intron_variant	MODIFIER	LOC110256938
NC_010443.5	1	26359354	C	A	0/1	0/1	0/1	0/1	0/1	0/1	1/1	1/1	1/1	intron_variant	MODIFIER	LOC110256938
NC_010443.5	1	26359362	T	C	0/1	0/1	0/1	0/1	0/1	0/1	1/1	1/1	1/1	intron_variant	MODIFIER	LOC110256938
NC_010443.5	1	26359381	C	T	0/1	0/1	0/1	0/1	0/1	0/1	1/1	1/1	1/1	intron_variant	MODIFIER	LOC110256938
NC_010443.5	1	26359430	G	A	0/1	0/1	0/1	0/1	0/1	0/1	1/1	1/1	1/1	intron_variant	MODIFIER	LOC110256938
NC_010443.5	1	26359546	T	C	0/1	0/1	0/1	0/1	0/1	0/1	1/1	1/1	1/1	intron_variant	MODIFIER	LOC110256938
NC_010443.5	1	26359709	A	G	0/1	0/1	0/1	0/1	0/1	0/1	1/1	1/1	1/1	intron_variant	MODIFIER	LOC110256938
NC_010443.5	1	26359755	C	T	0/1	0/1	0/1	0/1	0/1	0/1	1/1	1/1	1/1	intron_variant	MODIFIER	LOC110256938
NC_010443.5	1	26359767	C	T	0/1	0/1	0/1	0/1	0/1	0/1	1/1	1/1	1/1	intron_variant	MODIFIER	LOC110256938
NC_010443.5	1	26359791	G	A	0/1	0/1	0/1	0/1	0/1	0/1	1/1	1/1	1/1	intron_variant	MODIFIER	LOC110256938
NC_010443.5	1	26359800	T	A	0/1	0/1	0/1	0/1	0/1	0/1	1/1	1/1	1/1	intron_variant	MODIFIER	LOC110256938
NC_010443.5	1	26359989	A	G	0/1	0/1	0/1	0/1	0/1	0/1	1/1	1/1	1/1	intron_variant	MODIFIER	LOC110256938
NC_010443.5	1	26360023	C	T	0/1	0/1	0/1	0/1	0/1	0/1	1/1	1/1	1/1	intron_variant	MODIFIER	LOC110256938
NC_010443.5	1	26360037	T	G	0/1	0/1	0/1	0/1	0/1	0/1	1/1	1/1	1/1	intron_variant	MODIFIER	LOC110256938
NC_010443.5	1	26360146	C	T	0/1	0/1	0/1	0/1	0/1	0/1	1/1	1/1	1/1	intron_variant	MODIFIER	LOC110256938
NC_010443.5	1	26360614	G	T	0/1	0/1	0/1	0/1	0/1	0/1	1/1	1/1	1/1	intron_variant	MODIFIER	LOC110256938
NC_010443.5	1	26360636	C	T	0/1	0/1	0/1	0/1	0/1	0/1	1/1	1/1	1/1	intron_variant	MODIFIER	LOC110256938
NC_010443.5	1	26360721	C	T	0/1	0/1	0/1	0/1	0/1	0/1	1/1	1/1	1/1	intron_variant	MODIFIER	LOC110256938
NC_010443.5	1	26360832	G	T	0/1	0/1	0/1	0/1	0/1	0/1	1/1	1/1	1/1	intron_variant	MODIFIER	LOC110256938
NC_010443.5	1	26360917	A	C	0/1	0/1	0/1	0/1	0/1	0/1	1/1	1/1	1/1	intron_variant	MODIFIER	LOC110256938
NC_010443.5	1	26361030	T	C	0/1	0/1	0/1	0/1	0/1	0/1	1/1	1/1	1/1	intron_variant	MODIFIER	LOC110256938
NC_010443.5	1	26361064	T	C	0/1	0/1	0/1	0/1	0/1	0/1	1/1	1/1	1/1	intron_variant	MODIFIER	LOC110256938
NC_010443.5	1	26361116	A	G	0/1	0/1	0/1	0/1	0/1	0/1	1/1	1/1	1/1	intron_variant	MODIFIER	LOC110256938
NC_010443.5	1	26361137	G	A	0/1	0/1	0/1	0/1	0/1	0/1	1/1	1/1	1/1	intron_variant	MODIFIER	LOC110256938
NC_010443.5	1	26361238	A	G	0/1	0/1	0/1	0/1	0/1	0/1	1/1	1/1	1/1	intron_variant	MODIFIER	LOC110256938
NC_010443.5	1	26361255	G	A	0/1	0/1	0/1	0/1	0/1	0/1	1/1	1/1	1/1	intron_variant	MODIFIER	LOC110256938
NC_010443.5	1	26361392	G	A	0/1	0/1	0/1	0/1	0/1	0/1	1/1	1/1	1/1	intron_variant	MODIFIER	LOC110256938
NC_010443.5	1	26362599	C	A	0/1	0/1	0/1	0/1	0/1	0/1	0/0	0/0	0/0	intron_variant	MODIFIER	LOC110256938
NC_010443.5	1	26363035	G	T	0/1	0/1	0/1	0/1	0/1	0/1	0/0	0/0	0/0	intron_variant	MODIFIER	LOC110256938
NC_010443.5	1	26364813	G	T	0/1	0/1	0/1	0/1	0/1	0/1	0/0	0/0	0/0	intron_variant	MODIFIER	LOC110256938
NC_010443.5	1	26367861	T	G	0/1	0/1	0/1	0/1	0/1	0/1	0/0	0/0	0/0	intron_variant	MODIFIER	LOC110256938
NC_010443.5	1	26369886	C	T	0/1	0/1	0/1	0/1	0/1	0/1	1/1	1/1	1/1	intron_variant	MODIFIER	LOC110256938
NC_010443.5	1	26370055	G	C	0/1	0/1	0/1	0/1	0/1	0/1	0/0	0/0	0/0	intron_variant	MODIFIER	LOC110256938
NC_010443.5	1	26370095	G	A	0/1	0/1	0/1	0/1	0/1	0/1	1/1	1/1	1/1	intron_variant	MODIFIER	LOC110256938
NC_010443.5	1	26370265	T	C	0/1	0/1	0/1	0/1	0/1	0/1	0/0	0/0	0/0	intron_variant	MODIFIER	LOC110256938
NC_010443.5	1	26371225	G	A	0/1	0/1	0/1	0/1	0/1	0/1	1/1	1/1	1/1	intron_variant	MODIFIER	LOC110256938
NC_010443.5	1	26371365	G	A	0/1	0/1	0/1	0/1	0/1	0/1	1/1	1/1	1/1	intron_variant	MODIFIER	LOC110256938
NC_010443.5	1	26371616	A	G	0/1	0/1	0/1	0/1	0/1	0/1	1/1	1/1	1/1	intron_variant	MODIFIER	LOC110256938
NC_010443.5	1	26373616	T	A	0/1	0/1	0/1	0/1	0/1	0/1	1/1	1/1	1/1	non_coding_transcript_exon_variant	MODIFIER	LOC110256938
NC_010443.5	1	26373650	G	A	0/1	0/1	0/1	0/1	0/1	0/1	1/1	1/1	1/1	non_coding_transcript_exon_variant	MODIFIER	LOC110256938
NC_010443.5	1	27327039	C	T	1/1	1/1	1/1	1/1	1/1	1/1	./.	./.	./.	intron_variant	MODIFIER	PEX7
NC_010443.5	1	29526768	C	G	./.	./.	./.	./.	./.	./.	1/1	1/1	1/1	intergenic_region	MODIFIER	LOC110260032-SGK1
NC_010443.5	1	30355927	A	T	0/1	0/1	0/1	0/1	0/1	0/1	1/1	1/1	1/1	intron_variant	MODIFIER	EYA4
NC_010443.5	1	30364710	T	C	0/1	0/1	0/1	0/1	0/1	0/1	1/1	1/1	1/1	intron_variant	MODIFIER	EYA4
NC_010443.5	1	30364772	A	C	0/1	0/1	0/1	0/1	0/1	0/1	1/1	1/1	1/1	intron_variant	MODIFIER	EYA4
NC_010443.5	1	30367936	G	C	0/1	0/1	0/1	0/1	0/1	0/1	0/0	0/0	0/0	intron_variant	MODIFIER	EYA4
NC_010443.5	1	30370501	C	T	0/1	0/1	0/1	0/1	0/1	0/1	0/0	0/0	0/0	intron_variant	MODIFIER	EYA4
NC_010443.5	1	30370602	C	A	0/1	0/1	0/1	0/1	0/1	0/1	0/0	0/0	0/0	intron_variant	MODIFIER	EYA4
NC_010443.5	1	30370666	G	A	0/1	0/1	0/1	0/1	0/1	0/1	1/1	1/1	1/1	intron_variant	MODIFIER	EYA4
NC_010443.5	1	30370701	G	A	0/1	0/1	0/1	0/1	0/1	0/1	1/1	1/1	1/1	intron_variant	MODIFIER	EYA4
NC_010443.5	1	30381948	A	T	0/1	0/1	0/1	0/1	0/1	0/1	1/1	1/1	1/1	intron_variant	MODIFIER	EYA4
NC_010443.5	1	30389322	C	T	0/1	0/1	0/1	0/1	0/1	0/1	1/1	1/1	1/1	intron_variant	MODIFIER	EYA4
NC_010443.5	1	30453370	G	A	1/1	1/1	1/1	1/1	1/1	1/1	./.	./.	./.	intron_variant	MODIFIER	EYA4
NC_010443.5	1	30453377	A	T	1/1	1/1	1/1	1/1	1/1	1/1	./.	./.	./.	intron_variant	MODIFIER	EYA4
NC_010443.5	1	30453389	G	T	1/1	1/1	1/1	1/1	1/1	1/1	./.	./.	./.	intron_variant	MODIFIER	EYA4
NC_010443.5	1	32047911	T	C	0/1	0/1	0/1	0/1	0/1	0/1	0/0	0/0	0/0	intron_variant	MODIFIER	LOC106508846
NC_010443.5	1	32047912	A	G	0/1	0/1	0/1	0/1	0/1	0/1	0/0	0/0	0/0	intron_variant	MODIFIER	LOC106508846
NC_010443.5	1	32115887	T	C	0/1	0/1	0/1	0/1	0/1	0/1	1/1	1/1	1/1	intergenic_region	MODIFIER	LOC106508846-AKAP7
NC_010443.5	1	32116392	C	T	0/1	0/1	0/1	0/1	0/1	0/1	0/0	0/0	0/0	intergenic_region	MODIFIER	LOC106508846-AKAP7
NC_010443.5	1	32116407	C	T	0/0	0/0	0/0	0/0	0/0	0/0	0/1	0/1	0/1	intergenic_region	MODIFIER	LOC106508846-AKAP7
NC_010443.5	1	32116408	A	G	0/0	0/0	0/0	0/0	0/0	0/0	0/1	0/1	0/1	intergenic_region	MODIFIER	LOC106508846-AKAP7
NC_010443.5	1	32116422	T	A	0/0	0/0	0/0	0/0	0/0	0/0	0/1	0/1	0/1	intergenic_region	MODIFIER	LOC106508846-AKAP7
NC_010443.5	1	32116465	T	G	0/1	0/1	0/1	0/1	0/1	0/1	0/0	0/0	0/0	intergenic_region	MODIFIER	LOC106508846-AKAP7
NC_010443.5	1	32116578	A	G	0/0	0/0	0/0	0/0	0/0	0/0	0/1	0/1	0/1	intergenic_region	MODIFIER	LOC106508846-AKAP7
NC_010443.5	1	32116639	G	A	0/0	0/0	0/0	0/0	0/0	0/0	0/1	0/1	0/1	intergenic_region	MODIFIER	LOC106508846-AKAP7
NC_010443.5	1	32116646	C	T	0/0	0/0	0/0	0/0	0/0	0/0	0/1	0/1	0/1	intergenic_region	MODIFIER	LOC106508846-AKAP7
NC_010443.5	1	32116695	T	G	0/1	0/1	0/1	0/1	0/1	0/1	0/0	0/0	0/0	intergenic_region	MODIFIER	LOC106508846-AKAP7
NC_010443.5	1	32261858	T	C	0/1	0/1	0/1	0/1	0/1	0/1	0/0	0/0	0/0	downstream_gene_variant	MODIFIER	LOC106508847
NC_010443.5	1	33024316	A	C	0/1	0/1	0/1	0/1	0/1	0/1	0/0	0/0	0/0	intron_variant	MODIFIER	TMEM200A
NC_010443.5	1	33644023	A	G	1/1	1/1	1/1	1/1	1/1	1/1	0/1	0/1	0/1	intron_variant	MODIFIER	ARHGAP18
NC_010443.5	1	33644138	G	A	1/1	1/1	1/1	1/1	1/1	1/1	0/1	0/1	0/1	intron_variant	MODIFIER	ARHGAP18
NC_010443.5	1	33644146	T	C	1/1	1/1	1/1	1/1	1/1	1/1	0/1	0/1	0/1	intron_variant	MODIFIER	ARHGAP18
NC_010443.5	1	33644435	T	C	1/1	1/1	1/1	1/1	1/1	1/1	0/1	0/1	0/1	intron_variant	MODIFIER	ARHGAP18
NC_010443.5	1	33864571	G	A	0/0	0/0	0/0	0/0	0/0	0/0	0/1	0/1	0/1	intron_variant	MODIFIER	LAMA2
NC_010443.5	1	33878372	C	T	0/0	0/0	0/0	0/0	0/0	0/0	0/1	0/1	0/1	intron_variant	MODIFIER	LAMA2
NC_010443.5	1	33878434	C	T	0/0	0/0	0/0	0/0	0/0	0/0	0/1	0/1	0/1	intron_variant	MODIFIER	LAMA2
NC_010443.5	1	33878689	C	T	0/0	0/0	0/0	0/0	0/0	0/0	0/1	0/1	0/1	intron_variant	MODIFIER	LAMA2
NC_010443.5	1	33880320	A	T	1/1	1/1	1/1	1/1	1/1	1/1	0/1	0/1	0/1	intron_variant	MODIFIER	LAMA2
NC_010443.5	1	33881529	C	T	0/0	0/0	0/0	0/0	0/0	0/0	0/1	0/1	0/1	intron_variant	MODIFIER	LAMA2
NC_010443.5	1	33882273	T	C	0/0	0/0	0/0	0/0	0/0	0/0	0/1	0/1	0/1	intron_variant	MODIFIER	LAMA2
NC_010443.5	1	33882883	G	T	0/0	0/0	0/0	0/0	0/0	0/0	0/1	0/1	0/1	intron_variant	MODIFIER	LAMA2
NC_010443.5	1	34512994	T	C	0/1	0/1	0/1	0/1	0/1	0/1	0/0	0/0	0/0	intergenic_region	MODIFIER	LOC100157252-LOC102159312
NC_010443.5	1	35018756	A	G	0/1	0/1	0/1	0/1	0/1	0/1	0/0	0/0	0/0	intron_variant	MODIFIER	PTPRK
NC_010443.5	1	35371865	G	C	1/1	1/1	1/1	1/1	1/1	1/1	./.	./.	./.	intron_variant	MODIFIER	THEMIS
NC_010443.5	1	35371868	T	C	1/1	1/1	1/1	1/1	1/1	1/1	./.	./.	./.	intron_variant	MODIFIER	THEMIS
NC_010443.5	1	35375813	T	C	0/0	0/0	0/0	0/0	0/0	0/0	0/1	0/1	0/1	intron_variant	MODIFIER	THEMIS
NC_010443.5	1	36761238	G	C	0/0	0/0	0/0	0/0	0/0	0/0	0/1	0/1	0/1	intergenic_region	MODIFIER	LOC106508854-TRMT11
NC_010443.5	1	37164567	G	A	1/1	1/1	1/1	1/1	1/1	1/1	0/1	0/1	0/1	intron_variant	MODIFIER	NCOA7
NC_010443.5	1	37167679	G	A	0/0	0/0	0/0	0/0	0/0	0/0	0/1	0/1	0/1	upstream_gene_variant	MODIFIER	NCOA7
NC_010443.5	1	37167687	C	T	0/0	0/0	0/0	0/0	0/0	0/0	0/1	0/1	0/1	upstream_gene_variant	MODIFIER	NCOA7
NC_010443.5	1	37168181	G	T	0/0	0/0	0/0	0/0	0/0	0/0	0/1	0/1	0/1	upstream_gene_variant	MODIFIER	NCOA7
NC_010443.5	1	37168522	T	G	0/0	0/0	0/0	0/0	0/0	0/0	0/1	0/1	0/1	upstream_gene_variant	MODIFIER	NCOA7
NC_010443.5	1	37170362	G	A	0/0	0/0	0/0	0/0	0/0	0/0	0/1	0/1	0/1	intron_variant	MODIFIER	NCOA7
NC_010443.5	1	37308534	G	A	0/0	0/0	0/0	0/0	0/0	0/0	0/1	0/1	0/1	intron_variant	MODIFIER	LOC110260189
NC_010443.5	1	37308582	T	C	0/0	0/0	0/0	0/0	0/0	0/0	0/1	0/1	0/1	intron_variant	MODIFIER	LOC110260189
NC_010443.5	1	37308815	A	G	0/0	0/0	0/0	0/0	0/0	0/0	0/1	0/1	0/1	intron_variant	MODIFIER	LOC110260189
NC_010443.5	1	37308820	T	C	0/0	0/0	0/0	0/0	0/0	0/0	0/1	0/1	0/1	intron_variant	MODIFIER	LOC110260189
NC_010443.5	1	37308986	A	T	0/0	0/0	0/0	0/0	0/0	0/0	0/1	0/1	0/1	intron_variant	MODIFIER	LOC110260189
NC_010443.5	1	37309018	A	C	0/0	0/0	0/0	0/0	0/0	0/0	0/1	0/1	0/1	intron_variant	MODIFIER	LOC110260189
NC_010443.5	1	37309066	C	T	0/0	0/0	0/0	0/0	0/0	0/0	0/1	0/1	0/1	intron_variant	MODIFIER	LOC110260189
NC_010443.5	1	37309170	G	T	0/0	0/0	0/0	0/0	0/0	0/0	0/1	0/1	0/1	intron_variant	MODIFIER	LOC110260189
NC_010443.5	1	37309210	A	G	0/0	0/0	0/0	0/0	0/0	0/0	0/1	0/1	0/1	intron_variant	MODIFIER	LOC110260189
NC_010443.5	1	37309290	C	T	0/0	0/0	0/0	0/0	0/0	0/0	0/1	0/1	0/1	intron_variant	MODIFIER	LOC110260189
NC_010443.5	1	37309335	G	A	0/0	0/0	0/0	0/0	0/0	0/0	0/1	0/1	0/1	intron_variant	MODIFIER	LOC110260189
NC_010443.5	1	37309648	C	A	0/0	0/0	0/0	0/0	0/0	0/0	0/1	0/1	0/1	intron_variant	MODIFIER	LOC110260189
NC_010443.5	1	37309649	G	A	0/0	0/0	0/0	0/0	0/0	0/0	0/1	0/1	0/1	intron_variant	MODIFIER	LOC110260189
NC_010443.5	1	37309732	C	T	0/0	0/0	0/0	0/0	0/0	0/0	0/1	0/1	0/1	intron_variant	MODIFIER	LOC110260189
NC_010443.5	1	37309844	A	G	0/0	0/0	0/0	0/0	0/0	0/0	0/1	0/1	0/1	intron_variant	MODIFIER	LOC110260189
NC_010443.5	1	37310026	A	G	0/0	0/0	0/0	0/0	0/0	0/0	0/1	0/1	0/1	intron_variant	MODIFIER	LOC110260189
NC_010443.5	1	37310065	A	G	0/0	0/0	0/0	0/0	0/0	0/0	0/1	0/1	0/1	intron_variant	MODIFIER	LOC110260189
NC_010443.5	1	37418450	G	A	0/0	0/0	0/0	0/0	0/0	0/0	0/1	0/1	0/1	intron_variant	MODIFIER	LOC110260189
NC_010443.5	1	37479142	A	G	0/0	0/0	0/0	0/0	0/0	0/0	0/1	0/1	0/1	intron_variant	MODIFIER	LOC110260189
NC_010443.5	1	37479375	T	C	0/0	0/0	0/0	0/0	0/0	0/0	0/1	0/1	0/1	intron_variant	MODIFIER	LOC110260189
NC_010443.5	1	37479429	T	A	0/0	0/0	0/0	0/0	0/0	0/0	0/1	0/1	0/1	intron_variant	MODIFIER	LOC110260189
NC_010443.5	1	37479667	A	C	0/0	0/0	0/0	0/0	0/0	0/0	0/1	0/1	0/1	intron_variant	MODIFIER	LOC110260189
NC_010443.5	1	37480586	G	C	0/0	0/0	0/0	0/0	0/0	0/0	0/1	0/1	0/1	intron_variant	MODIFIER	LOC110260189
NC_010443.5	1	37481592	A	C	0/0	0/0	0/0	0/0	0/0	0/0	0/1	0/1	0/1	intron_variant	MODIFIER	LOC110260189
NC_010443.5	1	37481645	C	T	0/0	0/0	0/0	0/0	0/0	0/0	0/1	0/1	0/1	intron_variant	MODIFIER	LOC110260189
NC_010443.5	1	37481651	C	T	0/0	0/0	0/0	0/0	0/0	0/0	0/1	0/1	0/1	intron_variant	MODIFIER	LOC110260189
NC_010443.5	1	37481764	A	G	0/0	0/0	0/0	0/0	0/0	0/0	0/1	0/1	0/1	intron_variant	MODIFIER	LOC110260189
NC_010443.5	1	37484536	G	T	0/0	0/0	0/0	0/0	0/0	0/0	0/1	0/1	0/1	downstream_gene_variant	MODIFIER	LOC110260189
NC_010443.5	1	37487167	C	T	1/1	1/1	1/1	1/1	1/1	1/1	0/1	0/1	0/1	intergenic_region	MODIFIER	LOC110260189-LOC110256951
NC_010443.5	1	37487522	A	T	1/1	1/1	1/1	1/1	1/1	1/1	0/1	0/1	0/1	intergenic_region	MODIFIER	LOC110260189-LOC110256951
NC_010443.5	1	37487687	G	C	1/1	1/1	1/1	1/1	1/1	1/1	0/1	0/1	0/1	intergenic_region	MODIFIER	LOC110260189-LOC110256951
NC_010443.5	1	37487877	C	A	1/1	1/1	1/1	1/1	1/1	1/1	0/1	0/1	0/1	intergenic_region	MODIFIER	LOC110260189-LOC110256951
NC_010443.5	1	37488968	C	A	0/0	0/0	0/0	0/0	0/0	0/0	0/1	0/1	0/1	intergenic_region	MODIFIER	LOC110260189-LOC110256951
NC_010443.5	1	37489443	C	G	0/0	0/0	0/0	0/0	0/0	0/0	0/1	0/1	0/1	intergenic_region	MODIFIER	LOC110260189-LOC110256951
NC_010443.5	1	37490712	A	T	0/0	0/0	0/0	0/0	0/0	0/0	0/1	0/1	0/1	intergenic_region	MODIFIER	LOC110260189-LOC110256951
NC_010443.5	1	37491085	T	C	0/0	0/0	0/0	0/0	0/0	0/0	0/1	0/1	0/1	intergenic_region	MODIFIER	LOC110260189-LOC110256951
NC_010443.5	1	37491264	G	A	0/0	0/0	0/0	0/0	0/0	0/0	0/1	0/1	0/1	intergenic_region	MODIFIER	LOC110260189-LOC110256951
NC_010443.5	1	37491295	G	A	0/0	0/0	0/0	0/0	0/0	0/0	0/1	0/1	0/1	intergenic_region	MODIFIER	LOC110260189-LOC110256951
NC_010443.5	1	37491344	T	C	0/0	0/0	0/0	0/0	0/0	0/0	0/1	0/1	0/1	intergenic_region	MODIFIER	LOC110260189-LOC110256951
NC_010443.5	1	37491475	A	T	0/0	0/0	0/0	0/0	0/0	0/0	0/1	0/1	0/1	intergenic_region	MODIFIER	LOC110260189-LOC110256951
NC_010443.5	1	37491476	C	G	0/0	0/0	0/0	0/0	0/0	0/0	0/1	0/1	0/1	intergenic_region	MODIFIER	LOC110260189-LOC110256951
NC_010443.5	1	37491537	C	T	0/0	0/0	0/0	0/0	0/0	0/0	0/1	0/1	0/1	intergenic_region	MODIFIER	LOC110260189-LOC110256951
NC_010443.5	1	37491650	G	A	0/0	0/0	0/0	0/0	0/0	0/0	0/1	0/1	0/1	intergenic_region	MODIFIER	LOC110260189-LOC110256951
NC_010443.5	1	37491694	G	A	0/0	0/0	0/0	0/0	0/0	0/0	0/1	0/1	0/1	intergenic_region	MODIFIER	LOC110260189-LOC110256951
NC_010443.5	1	37491771	C	T	0/0	0/0	0/0	0/0	0/0	0/0	0/1	0/1	0/1	intergenic_region	MODIFIER	LOC110260189-LOC110256951
NC_010443.5	1	37491789	T	A	0/0	0/0	0/0	0/0	0/0	0/0	0/1	0/1	0/1	intergenic_region	MODIFIER	LOC110260189-LOC110256951
NC_010443.5	1	37492321	G	A	0/0	0/0	0/0	0/0	0/0	0/0	0/1	0/1	0/1	intergenic_region	MODIFIER	LOC110260189-LOC110256951
NC_010443.5	1	37492340	A	T	0/0	0/0	0/0	0/0	0/0	0/0	0/1	0/1	0/1	intergenic_region	MODIFIER	LOC110260189-LOC110256951
NC_010443.5	1	37494549	T	G	0/0	0/0	0/0	0/0	0/0	0/0	0/1	0/1	0/1	intergenic_region	MODIFIER	LOC110260189-LOC110256951
NC_010443.5	1	37495052	T	A	0/0	0/0	0/0	0/0	0/0	0/0	0/1	0/1	0/1	intergenic_region	MODIFIER	LOC110260189-LOC110256951
NC_010443.5	1	37495234	C	T	0/0	0/0	0/0	0/0	0/0	0/0	0/1	0/1	0/1	intergenic_region	MODIFIER	LOC110260189-LOC110256951
NC_010443.5	1	37495328	C	A	0/0	0/0	0/0	0/0	0/0	0/0	0/1	0/1	0/1	intergenic_region	MODIFIER	LOC110260189-LOC110256951
NC_010443.5	1	37499716	C	T	0/0	0/0	0/0	0/0	0/0	0/0	0/1	0/1	0/1	intergenic_region	MODIFIER	LOC110260189-LOC110256951
NC_010443.5	1	37502020	A	G	0/0	0/0	0/0	0/0	0/0	0/0	0/1	0/1	0/1	intergenic_region	MODIFIER	LOC110260189-LOC110256951
NC_010443.5	1	37502285	G	A	0/0	0/0	0/0	0/0	0/0	0/0	0/1	0/1	0/1	intergenic_region	MODIFIER	LOC110260189-LOC110256951
NC_010443.5	1	37502446	T	G	0/0	0/0	0/0	0/0	0/0	0/0	0/1	0/1	0/1	intergenic_region	MODIFIER	LOC110260189-LOC110256951
NC_010443.5	1	37502629	C	A	0/0	0/0	0/0	0/0	0/0	0/0	0/1	0/1	0/1	intergenic_region	MODIFIER	LOC110260189-LOC110256951
NC_010443.5	1	37505476	G	A	0/0	0/0	0/0	0/0	0/0	0/0	0/1	0/1	0/1	intergenic_region	MODIFIER	LOC110260189-LOC110256951
NC_010443.5	1	37511804	C	T	0/0	0/0	0/0	0/0	0/0	0/0	0/1	0/1	0/1	intergenic_region	MODIFIER	LOC110260189-LOC110256951
NC_010443.5	1	37514639	A	T	1/1	1/1	1/1	1/1	1/1	1/1	0/1	0/1	0/1	intergenic_region	MODIFIER	LOC110260189-LOC110256951
NC_010443.5	1	37517502	C	T	0/0	0/0	0/0	0/0	0/0	0/0	0/1	0/1	0/1	intergenic_region	MODIFIER	LOC110260189-LOC110256951
NC_010443.5	1	37555476	G	T	0/0	0/0	0/0	0/0	0/0	0/0	0/1	0/1	0/1	intergenic_region	MODIFIER	LOC110260189-LOC110256951
NC_010443.5	1	37679704	C	A	0/0	0/0	0/0	0/0	0/0	0/0	0/1	0/1	0/1	intron_variant	MODIFIER	TPD52L1
NC_010443.5	1	37683742	C	T	0/0	0/0	0/0	0/0	0/0	0/0	0/1	0/1	0/1	intron_variant	MODIFIER	TPD52L1
NC_010443.5	1	37695037	T	A	0/0	0/0	0/0	0/0	0/0	0/0	0/1	0/1	0/1	intron_variant	MODIFIER	TPD52L1
NC_010443.5	1	37695062	C	A	0/0	0/0	0/0	0/0	0/0	0/0	0/1	0/1	0/1	intron_variant	MODIFIER	TPD52L1
NC_010443.5	1	37872743	T	C	0/0	0/0	0/0	0/0	0/0	0/0	0/1	0/1	0/1	intron_variant	MODIFIER	RNF217
NC_010443.5	1	37874692	C	T	0/0	0/0	0/0	0/0	0/0	0/0	0/1	0/1	0/1	intron_variant	MODIFIER	RNF217
NC_010443.5	1	37876550	A	C	0/0	0/0	0/0	0/0	0/0	0/0	0/1	0/1	0/1	intron_variant	MODIFIER	RNF217
NC_010443.5	1	37877609	T	C	0/0	0/0	0/0	0/0	0/0	0/0	0/1	0/1	0/1	intron_variant	MODIFIER	RNF217
NC_010443.5	1	37878210	C	T	0/0	0/0	0/0	0/0	0/0	0/0	0/1	0/1	0/1	intron_variant	MODIFIER	RNF217
NC_010443.5	1	37878370	A	G	0/0	0/0	0/0	0/0	0/0	0/0	0/1	0/1	0/1	intron_variant	MODIFIER	RNF217
NC_010443.5	1	37878848	C	T	0/0	0/0	0/0	0/0	0/0	0/0	0/1	0/1	0/1	intron_variant	MODIFIER	RNF217
NC_010443.5	1	37878882	G	C	0/0	0/0	0/0	0/0	0/0	0/0	0/1	0/1	0/1	intron_variant	MODIFIER	RNF217
NC_010443.5	1	37878993	C	T	0/0	0/0	0/0	0/0	0/0	0/0	0/1	0/1	0/1	intron_variant	MODIFIER	RNF217
NC_010443.5	1	37880355	C	T	0/0	0/0	0/0	0/0	0/0	0/0	0/1	0/1	0/1	intron_variant	MODIFIER	RNF217
NC_010443.5	1	37882523	C	T	0/0	0/0	0/0	0/0	0/0	0/0	0/1	0/1	0/1	intron_variant	MODIFIER	RNF217
NC_010443.5	1	37882542	G	A	0/0	0/0	0/0	0/0	0/0	0/0	0/1	0/1	0/1	intron_variant	MODIFIER	RNF217
NC_010443.5	1	37883958	C	T	0/0	0/0	0/0	0/0	0/0	0/0	0/1	0/1	0/1	intron_variant	MODIFIER	RNF217
NC_010443.5	1	37884011	C	T	0/0	0/0	0/0	0/0	0/0	0/0	0/1	0/1	0/1	intron_variant	MODIFIER	RNF217
NC_010443.5	1	37884091	A	G	1/1	1/1	1/1	1/1	1/1	1/1	0/1	0/1	0/1	intron_variant	MODIFIER	RNF217
NC_010443.5	1	37884270	C	T	0/0	0/0	0/0	0/0	0/0	0/0	0/1	0/1	0/1	intron_variant	MODIFIER	RNF217
NC_010443.5	1	37884368	A	C	0/0	0/0	0/0	0/0	0/0	0/0	0/1	0/1	0/1	intron_variant	MODIFIER	RNF217
NC_010443.5	1	37885165	C	T	0/0	0/0	0/0	0/0	0/0	0/0	0/1	0/1	0/1	intron_variant	MODIFIER	RNF217
NC_010443.5	1	37885244	T	C	0/0	0/0	0/0	0/0	0/0	0/0	0/1	0/1	0/1	intron_variant	MODIFIER	RNF217
NC_010443.5	1	37885557	C	T	0/0	0/0	0/0	0/0	0/0	0/0	0/1	0/1	0/1	intron_variant	MODIFIER	RNF217
NC_010443.5	1	37885610	C	G	0/0	0/0	0/0	0/0	0/0	0/0	0/1	0/1	0/1	intron_variant	MODIFIER	RNF217
NC_010443.5	1	37885620	A	C	0/0	0/0	0/0	0/0	0/0	0/0	0/1	0/1	0/1	intron_variant	MODIFIER	RNF217
NC_010443.5	1	37885640	A	C	0/0	0/0	0/0	0/0	0/0	0/0	0/1	0/1	0/1	intron_variant	MODIFIER	RNF217
NC_010443.5	1	37886171	C	T	0/0	0/0	0/0	0/0	0/0	0/0	0/1	0/1	0/1	intron_variant	MODIFIER	RNF217
NC_010443.5	1	37944545	C	T	1/1	1/1	1/1	1/1	1/1	1/1	0/1	0/1	0/1	intron_variant	MODIFIER	LOC110256655
NC_010443.5	1	37945083	G	A	1/1	1/1	1/1	1/1	1/1	1/1	0/1	0/1	0/1	intron_variant	MODIFIER	LOC110256655
NC_010443.5	1	37945133	T	G	1/1	1/1	1/1	1/1	1/1	1/1	0/1	0/1	0/1	intron_variant	MODIFIER	LOC110256655
NC_010443.5	1	37954764	C	T	0/0	0/0	0/0	0/0	0/0	0/0	0/1	0/1	0/1	intergenic_region	MODIFIER	LOC110256655-NKAIN2
NC_010443.5	1	38733417	T	C	1/1	1/1	1/1	1/1	1/1	1/1	0/1	0/1	0/1	upstream_gene_variant	MODIFIER	NKAIN2
NC_010443.5	1	39716760	A	C	0/0	0/0	0/0	0/0	0/0	0/0	0/1	0/1	0/1	intron_variant	MODIFIER	CLVS2
NC_010443.5	1	41872659	G	A	0/1	0/1	0/1	0/1	0/1	0/1	0/0	0/0	0/0	intergenic_region	MODIFIER	LOC106507559-LOC106506546
NC_010443.5	1	41872665	A	G	0/1	0/1	0/1	0/1	0/1	0/1	0/0	0/0	0/0	intergenic_region	MODIFIER	LOC106507559-LOC106506546
NC_010443.5	1	43381971	T	C	0/0	0/0	0/0	0/0	0/0	0/0	0/1	0/1	0/1	non_coding_transcript_exon_variant	MODIFIER	LOC110260246
NC_010443.5	1	43382403	G	A	0/0	0/0	0/0	0/0	0/0	0/0	0/1	0/1	0/1	non_coding_transcript_exon_variant	MODIFIER	LOC110260246
NC_010443.5	1	43495660	A	C	0/0	0/0	0/0	0/0	0/0	0/0	0/1	0/1	0/1	intron_variant	MODIFIER	CEP85L
NC_010443.5	1	43624053	A	G	1/1	1/1	1/1	1/1	1/1	1/1	0/1	0/1	0/1	intergenic_region	MODIFIER	CEP85L-SLC35F1
NC_010443.5	1	43624091	C	A	0/0	0/0	0/0	0/0	0/0	0/0	0/1	0/1	0/1	intergenic_region	MODIFIER	CEP85L-SLC35F1
NC_010443.5	1	43624789	C	A	0/0	0/0	0/0	0/0	0/0	0/0	0/1	0/1	0/1	intergenic_region	MODIFIER	CEP85L-SLC35F1
NC_010443.5	1	43625145	T	C	0/0	0/0	0/0	0/0	0/0	0/0	0/1	0/1	0/1	intergenic_region	MODIFIER	CEP85L-SLC35F1
NC_010443.5	1	43630267	C	T	0/0	0/0	0/0	0/0	0/0	0/0	0/1	0/1	0/1	intergenic_region	MODIFIER	CEP85L-SLC35F1
NC_010443.5	1	43631292	C	T	0/0	0/0	0/0	0/0	0/0	0/0	0/1	0/1	0/1	intergenic_region	MODIFIER	CEP85L-SLC35F1
NC_010443.5	1	43631293	C	T	0/0	0/0	0/0	0/0	0/0	0/0	0/1	0/1	0/1	intergenic_region	MODIFIER	CEP85L-SLC35F1
NC_010443.5	1	43631326	G	A	0/0	0/0	0/0	0/0	0/0	0/0	0/1	0/1	0/1	intergenic_region	MODIFIER	CEP85L-SLC35F1
NC_010443.5	1	43631329	G	C	0/0	0/0	0/0	0/0	0/0	0/0	0/1	0/1	0/1	intergenic_region	MODIFIER	CEP85L-SLC35F1
NC_010443.5	1	43631478	T	C	0/0	0/0	0/0	0/0	0/0	0/0	0/1	0/1	0/1	intergenic_region	MODIFIER	CEP85L-SLC35F1
NC_010443.5	1	43631565	C	T	0/0	0/0	0/0	0/0	0/0	0/0	0/1	0/1	0/1	intergenic_region	MODIFIER	CEP85L-SLC35F1
NC_010443.5	1	43631632	C	A	0/0	0/0	0/0	0/0	0/0	0/0	0/1	0/1	0/1	intergenic_region	MODIFIER	CEP85L-SLC35F1
NC_010443.5	1	43632349	C	T	0/0	0/0	0/0	0/0	0/0	0/0	0/1	0/1	0/1	intergenic_region	MODIFIER	CEP85L-SLC35F1
NC_010443.5	1	43816623	C	T	0/0	0/0	0/0	0/0	0/0	0/0	0/1	0/1	0/1	intron_variant	MODIFIER	SLC35F1
NC_010443.5	1	43819285	T	C	0/0	0/0	0/0	0/0	0/0	0/0	0/1	0/1	0/1	intron_variant	MODIFIER	SLC35F1
NC_010443.5	1	44649642	G	A	0/0	0/0	0/0	0/0	0/0	0/0	0/1	0/1	0/1	intergenic_region	MODIFIER	VGLL2-RFX6
NC_010443.5	1	44853919	T	C	0/0	0/0	0/0	0/0	0/0	0/0	0/1	0/1	0/1	5_prime_UTR_premature_start_codon_gain_variant	LOW	GPRC6A
NC_010443.5	1	46118427	T	C	./.	./.	./.	./.	./.	./.	1/1	1/1	1/1	intron_variant	MODIFIER	EYS
NC_010443.5	1	46495943	G	A	0/0	0/0	0/0	0/0	0/0	0/0	0/1	0/1	0/1	intron_variant	MODIFIER	EYS
NC_010443.5	1	46863750	G	A	1/1	1/1	1/1	1/1	1/1	1/1	0/1	0/1	0/1	intergenic_region	MODIFIER	EYS-LOC106508869
NC_010443.5	1	46864163	A	T	1/1	1/1	1/1	1/1	1/1	1/1	0/1	0/1	0/1	intergenic_region	MODIFIER	EYS-LOC106508869
NC_010443.5	1	46870167	T	C	0/0	0/0	0/0	0/0	0/0	0/0	0/1	0/1	0/1	intergenic_region	MODIFIER	EYS-LOC106508869
NC_010443.5	1	46870254	T	G	1/1	1/1	1/1	1/1	1/1	1/1	0/1	0/1	0/1	intergenic_region	MODIFIER	EYS-LOC106508869
NC_010443.5	1	46870381	T	C	0/0	0/0	0/0	0/0	0/0	0/0	0/1	0/1	0/1	intergenic_region	MODIFIER	EYS-LOC106508869
NC_010443.5	1	46870403	C	A	0/0	0/0	0/0	0/0	0/0	0/0	0/1	0/1	0/1	intergenic_region	MODIFIER	EYS-LOC106508869
NC_010443.5	1	46870423	A	G	0/0	0/0	0/0	0/0	0/0	0/0	0/1	0/1	0/1	intergenic_region	MODIFIER	EYS-LOC106508869
NC_010443.5	1	46871123	C	T	0/0	0/0	0/0	0/0	0/0	0/0	0/1	0/1	0/1	intergenic_region	MODIFIER	EYS-LOC106508869
NC_010443.5	1	46871772	G	A	0/0	0/0	0/0	0/0	0/0	0/0	0/1	0/1	0/1	intergenic_region	MODIFIER	EYS-LOC106508869
NC_010443.5	1	46872144	C	T	0/0	0/0	0/0	0/0	0/0	0/0	0/1	0/1	0/1	intergenic_region	MODIFIER	EYS-LOC106508869
NC_010443.5	1	46872233	A	G	0/0	0/0	0/0	0/0	0/0	0/0	0/1	0/1	0/1	intergenic_region	MODIFIER	EYS-LOC106508869
NC_010443.5	1	46881174	T	G	0/0	0/0	0/0	0/0	0/0	0/0	0/1	0/1	0/1	intergenic_region	MODIFIER	EYS-LOC106508869
NC_010443.5	1	46881740	A	G	0/0	0/0	0/0	0/0	0/0	0/0	0/1	0/1	0/1	intergenic_region	MODIFIER	EYS-LOC106508869
NC_010443.5	1	46882266	T	C	0/0	0/0	0/0	0/0	0/0	0/0	0/1	0/1	0/1	intergenic_region	MODIFIER	EYS-LOC106508869
NC_010443.5	1	46882282	C	T	0/0	0/0	0/0	0/0	0/0	0/0	0/1	0/1	0/1	intergenic_region	MODIFIER	EYS-LOC106508869
NC_010443.5	1	46883040	G	T	0/0	0/0	0/0	0/0	0/0	0/0	0/1	0/1	0/1	intergenic_region	MODIFIER	EYS-LOC106508869
NC_010443.5	1	46891913	G	A	0/0	0/0	0/0	0/0	0/0	0/0	0/1	0/1	0/1	intergenic_region	MODIFIER	EYS-LOC106508869
NC_010443.5	1	46892582	T	A	0/0	0/0	0/0	0/0	0/0	0/0	0/1	0/1	0/1	intergenic_region	MODIFIER	EYS-LOC106508869
NC_010443.5	1	46936025	G	A	0/0	0/0	0/0	0/0	0/0	0/0	0/1	0/1	0/1	intergenic_region	MODIFIER	EYS-LOC106508869
NC_010443.5	1	46965300	A	C	1/1	1/1	1/1	1/1	1/1	1/1	0/1	0/1	0/1	intergenic_region	MODIFIER	EYS-LOC106508869
NC_010443.5	1	46965543	A	G	1/1	1/1	1/1	1/1	1/1	1/1	0/1	0/1	0/1	intergenic_region	MODIFIER	EYS-LOC106508869
NC_010443.5	1	46968536	C	T	0/0	0/0	0/0	0/0	0/0	0/0	0/1	0/1	0/1	intergenic_region	MODIFIER	EYS-LOC106508869
NC_010443.5	1	46984088	G	T	1/1	1/1	1/1	1/1	1/1	1/1	0/1	0/1	0/1	intergenic_region	MODIFIER	EYS-LOC106508869
NC_010443.5	1	47233725	G	A	0/0	0/0	0/0	0/0	0/0	0/0	0/1	0/1	0/1	intergenic_region	MODIFIER	EYS-LOC106508869
NC_010443.5	1	47240503	A	G	0/0	0/0	0/0	0/0	0/0	0/0	0/1	0/1	0/1	intergenic_region	MODIFIER	EYS-LOC106508869
NC_010443.5	1	47461710	T	C	1/1	1/1	1/1	1/1	1/1	1/1	0/1	0/1	0/1	intergenic_region	MODIFIER	EYS-LOC106508869
NC_010443.5	1	47461879	A	C	1/1	1/1	1/1	1/1	1/1	1/1	0/1	0/1	0/1	intergenic_region	MODIFIER	EYS-LOC106508869
NC_010443.5	1	47462077	G	C	1/1	1/1	1/1	1/1	1/1	1/1	0/1	0/1	0/1	intergenic_region	MODIFIER	EYS-LOC106508869
NC_010443.5	1	47462094	A	G	1/1	1/1	1/1	1/1	1/1	1/1	0/1	0/1	0/1	intergenic_region	MODIFIER	EYS-LOC106508869
NC_010443.5	1	47462371	G	A	0/0	0/0	0/0	0/0	0/0	0/0	0/1	0/1	0/1	intergenic_region	MODIFIER	EYS-LOC106508869
NC_010443.5	1	47462529	G	A	1/1	1/1	1/1	1/1	1/1	1/1	0/1	0/1	0/1	intergenic_region	MODIFIER	EYS-LOC106508869
NC_010443.5	1	47462731	T	G	1/1	1/1	1/1	1/1	1/1	1/1	0/1	0/1	0/1	intergenic_region	MODIFIER	EYS-LOC106508869
NC_010443.5	1	47462741	C	T	1/1	1/1	1/1	1/1	1/1	1/1	0/1	0/1	0/1	intergenic_region	MODIFIER	EYS-LOC106508869
NC_010443.5	1	47462820	T	C	1/1	1/1	1/1	1/1	1/1	1/1	0/1	0/1	0/1	intergenic_region	MODIFIER	EYS-LOC106508869
NC_010443.5	1	47462932	C	T	1/1	1/1	1/1	1/1	1/1	1/1	0/1	0/1	0/1	intergenic_region	MODIFIER	EYS-LOC106508869
NC_010443.5	1	47463548	A	G	1/1	1/1	1/1	1/1	1/1	1/1	0/1	0/1	0/1	intergenic_region	MODIFIER	EYS-LOC106508869
NC_010443.5	1	47463774	G	A	1/1	1/1	1/1	1/1	1/1	1/1	0/1	0/1	0/1	intergenic_region	MODIFIER	EYS-LOC106508869
NC_010443.5	1	47463810	T	C	1/1	1/1	1/1	1/1	1/1	1/1	0/1	0/1	0/1	intergenic_region	MODIFIER	EYS-LOC106508869
NC_010443.5	1	47463813	C	T	1/1	1/1	1/1	1/1	1/1	1/1	0/1	0/1	0/1	intergenic_region	MODIFIER	EYS-LOC106508869
NC_010443.5	1	47464045	G	A	1/1	1/1	1/1	1/1	1/1	1/1	0/1	0/1	0/1	intergenic_region	MODIFIER	EYS-LOC106508869
NC_010443.5	1	47464460	T	C	1/1	1/1	1/1	1/1	1/1	1/1	0/1	0/1	0/1	intergenic_region	MODIFIER	EYS-LOC106508869
NC_010443.5	1	47464594	C	T	1/1	1/1	1/1	1/1	1/1	1/1	0/1	0/1	0/1	intergenic_region	MODIFIER	EYS-LOC106508869
NC_010443.5	1	47464607	C	T	1/1	1/1	1/1	1/1	1/1	1/1	0/1	0/1	0/1	intergenic_region	MODIFIER	EYS-LOC106508869
NC_010443.5	1	47464613	T	A	1/1	1/1	1/1	1/1	1/1	1/1	0/1	0/1	0/1	intergenic_region	MODIFIER	EYS-LOC106508869
NC_010443.5	1	47464659	C	T	1/1	1/1	1/1	1/1	1/1	1/1	0/1	0/1	0/1	intergenic_region	MODIFIER	EYS-LOC106508869
NC_010443.5	1	47464891	A	T	1/1	1/1	1/1	1/1	1/1	1/1	0/1	0/1	0/1	intergenic_region	MODIFIER	EYS-LOC106508869
NC_010443.5	1	47465871	T	G	1/1	1/1	1/1	1/1	1/1	1/1	0/1	0/1	0/1	intergenic_region	MODIFIER	EYS-LOC106508869
NC_010443.5	1	47467557	T	C	1/1	1/1	1/1	1/1	1/1	1/1	0/1	0/1	0/1	intergenic_region	MODIFIER	EYS-LOC106508869
NC_010443.5	1	47467979	A	G	1/1	1/1	1/1	1/1	1/1	1/1	0/1	0/1	0/1	intergenic_region	MODIFIER	EYS-LOC106508869
NC_010443.5	1	47469363	C	T	1/1	1/1	1/1	1/1	1/1	1/1	0/1	0/1	0/1	intergenic_region	MODIFIER	EYS-LOC106508869
NC_010443.5	1	47469446	T	A	1/1	1/1	1/1	1/1	1/1	1/1	0/1	0/1	0/1	intergenic_region	MODIFIER	EYS-LOC106508869
NC_010443.5	1	47469696	C	A	1/1	1/1	1/1	1/1	1/1	1/1	0/1	0/1	0/1	intergenic_region	MODIFIER	EYS-LOC106508869
NC_010443.5	1	47469862	G	C	0/0	0/0	0/0	0/0	0/0	0/0	0/1	0/1	0/1	intergenic_region	MODIFIER	EYS-LOC106508869
NC_010443.5	1	47469954	A	G	1/1	1/1	1/1	1/1	1/1	1/1	0/1	0/1	0/1	intergenic_region	MODIFIER	EYS-LOC106508869
NC_010443.5	1	47470549	T	C	1/1	1/1	1/1	1/1	1/1	1/1	0/1	0/1	0/1	intergenic_region	MODIFIER	EYS-LOC106508869
NC_010443.5	1	47471908	A	G	0/0	0/0	0/0	0/0	0/0	0/0	0/1	0/1	0/1	intergenic_region	MODIFIER	EYS-LOC106508869
NC_010443.5	1	47475582	G	T	1/1	1/1	1/1	1/1	1/1	1/1	0/1	0/1	0/1	intergenic_region	MODIFIER	EYS-LOC106508869
NC_010443.5	1	47476450	A	C	1/1	1/1	1/1	1/1	1/1	1/1	0/1	0/1	0/1	intergenic_region	MODIFIER	EYS-LOC106508869
NC_010443.5	1	47476516	G	C	1/1	1/1	1/1	1/1	1/1	1/1	0/1	0/1	0/1	intergenic_region	MODIFIER	EYS-LOC106508869
NC_010443.5	1	47476658	C	G	1/1	1/1	1/1	1/1	1/1	1/1	0/1	0/1	0/1	intergenic_region	MODIFIER	EYS-LOC106508869
NC_010443.5	1	47476681	G	A	1/1	1/1	1/1	1/1	1/1	1/1	0/1	0/1	0/1	intergenic_region	MODIFIER	EYS-LOC106508869
NC_010443.5	1	47476731	C	T	0/0	0/0	0/0	0/0	0/0	0/0	0/1	0/1	0/1	intergenic_region	MODIFIER	EYS-LOC106508869
NC_010443.5	1	47477037	A	C	1/1	1/1	1/1	1/1	1/1	1/1	0/1	0/1	0/1	intergenic_region	MODIFIER	EYS-LOC106508869
NC_010443.5	1	47477076	T	G	1/1	1/1	1/1	1/1	1/1	1/1	0/1	0/1	0/1	intergenic_region	MODIFIER	EYS-LOC106508869
NC_010443.5	1	47477238	C	T	1/1	1/1	1/1	1/1	1/1	1/1	0/1	0/1	0/1	intergenic_region	MODIFIER	EYS-LOC106508869
NC_010443.5	1	47477249	T	A	1/1	1/1	1/1	1/1	1/1	1/1	0/1	0/1	0/1	intergenic_region	MODIFIER	EYS-LOC106508869
NC_010443.5	1	47478019	G	A	1/1	1/1	1/1	1/1	1/1	1/1	0/1	0/1	0/1	intergenic_region	MODIFIER	EYS-LOC106508869
NC_010443.5	1	47478148	T	G	1/1	1/1	1/1	1/1	1/1	1/1	0/1	0/1	0/1	intergenic_region	MODIFIER	EYS-LOC106508869
NC_010443.5	1	47478153	C	T	1/1	1/1	1/1	1/1	1/1	1/1	0/1	0/1	0/1	intergenic_region	MODIFIER	EYS-LOC106508869
NC_010443.5	1	47478438	G	A	1/1	1/1	1/1	1/1	1/1	1/1	0/1	0/1	0/1	intergenic_region	MODIFIER	EYS-LOC106508869
NC_010443.5	1	47478468	T	C	1/1	1/1	1/1	1/1	1/1	1/1	0/1	0/1	0/1	intergenic_region	MODIFIER	EYS-LOC106508869
NC_010443.5	1	47478691	G	T	1/1	1/1	1/1	1/1	1/1	1/1	0/1	0/1	0/1	intergenic_region	MODIFIER	EYS-LOC106508869
NC_010443.5	1	47478744	C	G	1/1	1/1	1/1	1/1	1/1	1/1	0/1	0/1	0/1	intergenic_region	MODIFIER	EYS-LOC106508869
NC_010443.5	1	47478835	C	A	1/1	1/1	1/1	1/1	1/1	1/1	0/1	0/1	0/1	intergenic_region	MODIFIER	EYS-LOC106508869
NC_010443.5	1	47479115	A	G	1/1	1/1	1/1	1/1	1/1	1/1	0/1	0/1	0/1	intergenic_region	MODIFIER	EYS-LOC106508869
NC_010443.5	1	47479570	T	C	1/1	1/1	1/1	1/1	1/1	1/1	0/1	0/1	0/1	intergenic_region	MODIFIER	EYS-LOC106508869
NC_010443.5	1	47480000	C	T	1/1	1/1	1/1	1/1	1/1	1/1	0/1	0/1	0/1	intergenic_region	MODIFIER	EYS-LOC106508869
NC_010443.5	1	47480234	G	A	0/0	0/0	0/0	0/0	0/0	0/0	0/1	0/1	0/1	intergenic_region	MODIFIER	EYS-LOC106508869
NC_010443.5	1	47480235	C	A	1/1	1/1	1/1	1/1	1/1	1/1	0/1	0/1	0/1	intergenic_region	MODIFIER	EYS-LOC106508869
NC_010443.5	1	47480347	T	C	1/1	1/1	1/1	1/1	1/1	1/1	0/1	0/1	0/1	intergenic_region	MODIFIER	EYS-LOC106508869
NC_010443.5	1	47480987	G	A	0/0	0/0	0/0	0/0	0/0	0/0	0/1	0/1	0/1	intergenic_region	MODIFIER	EYS-LOC106508869
NC_010443.5	1	47481174	T	A	1/1	1/1	1/1	1/1	1/1	1/1	0/1	0/1	0/1	intergenic_region	MODIFIER	EYS-LOC106508869
NC_010443.5	1	47481362	T	C	1/1	1/1	1/1	1/1	1/1	1/1	0/1	0/1	0/1	intergenic_region	MODIFIER	EYS-LOC106508869
NC_010443.5	1	47481516	T	A	0/0	0/0	0/0	0/0	0/0	0/0	0/1	0/1	0/1	intergenic_region	MODIFIER	EYS-LOC106508869
NC_010443.5	1	47481573	G	A	1/1	1/1	1/1	1/1	1/1	1/1	0/1	0/1	0/1	intergenic_region	MODIFIER	EYS-LOC106508869
NC_010443.5	1	47481598	C	T	1/1	1/1	1/1	1/1	1/1	1/1	0/1	0/1	0/1	intergenic_region	MODIFIER	EYS-LOC106508869
NC_010443.5	1	47481810	C	A,T	1/1	1/1	1/1	1/1	1/1	1/1	1/2	1/2	1/2	intergenic_region	MODIFIER	EYS-LOC106508869
NC_010443.5	1	47481844	C	T	1/1	1/1	1/1	1/1	1/1	1/1	0/1	0/1	0/1	intergenic_region	MODIFIER	EYS-LOC106508869
NC_010443.5	1	47481992	G	A	1/1	1/1	1/1	1/1	1/1	1/1	0/1	0/1	0/1	intergenic_region	MODIFIER	EYS-LOC106508869
NC_010443.5	1	47482109	C	T	0/0	0/0	0/0	0/0	0/0	0/0	0/1	0/1	0/1	intergenic_region	MODIFIER	EYS-LOC106508869
NC_010443.5	1	47482125	T	C	1/1	1/1	1/1	1/1	1/1	1/1	0/1	0/1	0/1	intergenic_region	MODIFIER	EYS-LOC106508869
NC_010443.5	1	47482789	G	A	1/1	1/1	1/1	1/1	1/1	1/1	0/1	0/1	0/1	intergenic_region	MODIFIER	EYS-LOC106508869
NC_010443.5	1	47482849	C	A	1/1	1/1	1/1	1/1	1/1	1/1	0/1	0/1	0/1	intergenic_region	MODIFIER	EYS-LOC106508869
NC_010443.5	1	47484077	T	G	./.	./.	./.	./.	./.	./.	0/1	0/1	0/1	intergenic_region	MODIFIER	EYS-LOC106508869
NC_010443.5	1	47486094	T	A	0/0	0/0	0/0	0/0	0/0	0/0	0/1	0/1	0/1	intergenic_region	MODIFIER	EYS-LOC106508869
NC_010443.5	1	47487310	C	A	0/0	0/0	0/0	0/0	0/0	0/0	0/1	0/1	0/1	intergenic_region	MODIFIER	EYS-LOC106508869
NC_010443.5	1	47491509	G	A	1/1	1/1	1/1	1/1	1/1	1/1	0/1	0/1	0/1	intergenic_region	MODIFIER	EYS-LOC106508869
NC_010443.5	1	47491729	T	C	0/0	0/0	0/0	0/0	0/0	0/0	0/1	0/1	0/1	intergenic_region	MODIFIER	EYS-LOC106508869
NC_010443.5	1	47491960	A	C	0/0	0/0	0/0	0/0	0/0	0/0	0/1	0/1	0/1	intergenic_region	MODIFIER	EYS-LOC106508869
NC_010443.5	1	47507550	A	G	0/0	0/0	0/0	0/0	0/0	0/0	0/1	0/1	0/1	intergenic_region	MODIFIER	EYS-LOC106508869
NC_010443.5	1	47511994	T	G	0/0	0/0	0/0	0/0	0/0	0/0	0/1	0/1	0/1	intergenic_region	MODIFIER	EYS-LOC106508869
NC_010443.5	1	47512084	A	G	0/0	0/0	0/0	0/0	0/0	0/0	0/1	0/1	0/1	intergenic_region	MODIFIER	EYS-LOC106508869
NC_010443.5	1	47513733	G	A	0/0	0/0	0/0	0/0	0/0	0/0	0/1	0/1	0/1	intergenic_region	MODIFIER	EYS-LOC106508869
NC_010443.5	1	47514490	C	T	./.	./.	./.	./.	./.	./.	1/1	1/1	1/1	intergenic_region	MODIFIER	EYS-LOC106508869
NC_010443.5	1	47514705	T	C	0/0	0/0	0/0	0/0	0/0	0/0	0/1	0/1	0/1	intergenic_region	MODIFIER	EYS-LOC106508869
NC_010443.5	1	47516857	A	T	0/0	0/0	0/0	0/0	0/0	0/0	0/1	0/1	0/1	intergenic_region	MODIFIER	EYS-LOC106508869
NC_010443.5	1	47518091	G	A	0/0	0/0	0/0	0/0	0/0	0/0	0/1	0/1	0/1	intergenic_region	MODIFIER	EYS-LOC106508869
NC_010443.5	1	47520064	T	A	0/0	0/0	0/0	0/0	0/0	0/0	0/1	0/1	0/1	intergenic_region	MODIFIER	EYS-LOC106508869
NC_010443.5	1	47524487	G	A	0/0	0/0	0/0	0/0	0/0	0/0	0/1	0/1	0/1	intergenic_region	MODIFIER	EYS-LOC106508869
NC_010443.5	1	47525000	G	T	0/0	0/0	0/0	0/0	0/0	0/0	0/1	0/1	0/1	intergenic_region	MODIFIER	EYS-LOC106508869
NC_010443.5	1	47534845	G	A	0/1	0/1	0/1	0/1	0/1	0/1	0/0	0/0	0/0	intergenic_region	MODIFIER	EYS-LOC106508869
NC_010443.5	1	47534861	G	A	0/1	0/1	0/1	0/1	0/1	0/1	0/0	0/0	0/0	intergenic_region	MODIFIER	EYS-LOC106508869
NC_010443.5	1	47537309	A	C	0/0	0/0	0/0	0/0	0/0	0/0	0/1	0/1	0/1	intergenic_region	MODIFIER	EYS-LOC106508869
NC_010443.5	1	47537985	C	T	0/0	0/0	0/0	0/0	0/0	0/0	0/1	0/1	0/1	intergenic_region	MODIFIER	EYS-LOC106508869
NC_010443.5	1	47542167	C	A	0/0	0/0	0/0	0/0	0/0	0/0	0/1	0/1	0/1	intergenic_region	MODIFIER	EYS-LOC106508869
NC_010443.5	1	47542186	T	A	0/0	0/0	0/0	0/0	0/0	0/0	0/1	0/1	0/1	intergenic_region	MODIFIER	EYS-LOC106508869
NC_010443.5	1	47542600	T	A	0/0	0/0	0/0	0/0	0/0	0/0	0/1	0/1	0/1	intergenic_region	MODIFIER	EYS-LOC106508869
NC_010443.5	1	47542782	G	A	0/0	0/0	0/0	0/0	0/0	0/0	0/1	0/1	0/1	intergenic_region	MODIFIER	EYS-LOC106508869
NC_010443.5	1	47545143	T	C	0/0	0/0	0/0	0/0	0/0	0/0	0/1	0/1	0/1	intergenic_region	MODIFIER	EYS-LOC106508869
NC_010443.5	1	47545532	G	A	0/0	0/0	0/0	0/0	0/0	0/0	0/1	0/1	0/1	intergenic_region	MODIFIER	EYS-LOC106508869
NC_010443.5	1	47545861	C	T	0/0	0/0	0/0	0/0	0/0	0/0	0/1	0/1	0/1	intergenic_region	MODIFIER	EYS-LOC106508869
NC_010443.5	1	47545939	A	G	0/0	0/0	0/0	0/0	0/0	0/0	0/1	0/1	0/1	intergenic_region	MODIFIER	EYS-LOC106508869
NC_010443.5	1	47546783	A	T	0/0	0/0	0/0	0/0	0/0	0/0	0/1	0/1	0/1	intergenic_region	MODIFIER	EYS-LOC106508869
NC_010443.5	1	47548366	C	A	0/0	0/0	0/0	0/0	0/0	0/0	0/1	0/1	0/1	intergenic_region	MODIFIER	EYS-LOC106508869
NC_010443.5	1	47548427	G	A	0/0	0/0	0/0	0/0	0/0	0/0	0/1	0/1	0/1	intergenic_region	MODIFIER	EYS-LOC106508869
NC_010443.5	1	47549247	T	C	0/0	0/0	0/0	0/0	0/0	0/0	0/1	0/1	0/1	intergenic_region	MODIFIER	EYS-LOC106508869
NC_010443.5	1	47550315	T	A	0/0	0/0	0/0	0/0	0/0	0/0	0/1	0/1	0/1	intergenic_region	MODIFIER	EYS-LOC106508869
NC_010443.5	1	47550741	C	T	0/0	0/0	0/0	0/0	0/0	0/0	0/1	0/1	0/1	intergenic_region	MODIFIER	EYS-LOC106508869
NC_010443.5	1	47550863	G	A	0/0	0/0	0/0	0/0	0/0	0/0	0/1	0/1	0/1	intergenic_region	MODIFIER	EYS-LOC106508869
NC_010443.5	1	47551027	T	C	0/0	0/0	0/0	0/0	0/0	0/0	0/1	0/1	0/1	intergenic_region	MODIFIER	EYS-LOC106508869
NC_010443.5	1	47552558	T	A	0/0	0/0	0/0	0/0	0/0	0/0	0/1	0/1	0/1	intergenic_region	MODIFIER	EYS-LOC106508869
NC_010443.5	1	47554387	G	A	0/0	0/0	0/0	0/0	0/0	0/0	0/1	0/1	0/1	intergenic_region	MODIFIER	EYS-LOC106508869
NC_010443.5	1	47555228	G	A	0/0	0/0	0/0	0/0	0/0	0/0	0/1	0/1	0/1	intergenic_region	MODIFIER	EYS-LOC106508869
NC_010443.5	1	47558615	T	A	0/0	0/0	0/0	0/0	0/0	0/0	0/1	0/1	0/1	intergenic_region	MODIFIER	EYS-LOC106508869
NC_010443.5	1	47560993	C	T	1/1	1/1	1/1	1/1	1/1	1/1	0/0	0/0	0/0	intergenic_region	MODIFIER	EYS-LOC106508869
NC_010443.5	1	47561438	A	T	0/0	0/0	0/0	0/0	0/0	0/0	0/1	0/1	0/1	intergenic_region	MODIFIER	EYS-LOC106508869
NC_010443.5	1	47561876	C	T	0/0	0/0	0/0	0/0	0/0	0/0	0/1	0/1	0/1	intergenic_region	MODIFIER	EYS-LOC106508869
NC_010443.5	1	47561918	G	A	1/1	1/1	1/1	1/1	1/1	1/1	0/1	0/1	0/1	intergenic_region	MODIFIER	EYS-LOC106508869
NC_010443.5	1	47563062	C	T	0/0	0/0	0/0	0/0	0/0	0/0	0/1	0/1	0/1	intergenic_region	MODIFIER	EYS-LOC106508869
NC_010443.5	1	47563343	G	A	0/0	0/0	0/0	0/0	0/0	0/0	0/1	0/1	0/1	intergenic_region	MODIFIER	EYS-LOC106508869
NC_010443.5	1	47563472	C	T	1/1	1/1	1/1	1/1	1/1	1/1	0/1	0/1	0/1	intergenic_region	MODIFIER	EYS-LOC106508869
NC_010443.5	1	47563873	A	C	0/0	0/0	0/0	0/0	0/0	0/0	0/1	0/1	0/1	intergenic_region	MODIFIER	EYS-LOC106508869
NC_010443.5	1	47563875	G	T	0/0	0/0	0/0	0/0	0/0	0/0	0/1	0/1	0/1	intergenic_region	MODIFIER	EYS-LOC106508869
NC_010443.5	1	47564292	C	T	0/0	0/0	0/0	0/0	0/0	0/0	0/1	0/1	0/1	intergenic_region	MODIFIER	EYS-LOC106508869
NC_010443.5	1	47564460	G	T	0/0	0/0	0/0	0/0	0/0	0/0	0/1	0/1	0/1	intergenic_region	MODIFIER	EYS-LOC106508869
NC_010443.5	1	47564756	T	C	0/0	0/0	0/0	0/0	0/0	0/0	0/1	0/1	0/1	intergenic_region	MODIFIER	EYS-LOC106508869
NC_010443.5	1	47564964	C	T	0/0	0/0	0/0	0/0	0/0	0/0	0/1	0/1	0/1	intergenic_region	MODIFIER	EYS-LOC106508869
NC_010443.5	1	47565004	A	T	0/0	0/0	0/0	0/0	0/0	0/0	0/1	0/1	0/1	intergenic_region	MODIFIER	EYS-LOC106508869
NC_010443.5	1	47565425	A	G	0/0	0/0	0/0	0/0	0/0	0/0	0/1	0/1	0/1	intergenic_region	MODIFIER	EYS-LOC106508869
NC_010443.5	1	47566527	T	A	0/0	0/0	0/0	0/0	0/0	0/0	0/1	0/1	0/1	intergenic_region	MODIFIER	EYS-LOC106508869
NC_010443.5	1	47567977	G	A	0/0	0/0	0/0	0/0	0/0	0/0	0/1	0/1	0/1	intergenic_region	MODIFIER	EYS-LOC106508869
NC_010443.5	1	47570394	G	A	0/0	0/0	0/0	0/0	0/0	0/0	0/1	0/1	0/1	intergenic_region	MODIFIER	EYS-LOC106508869
NC_010443.5	1	47570897	T	C	0/0	0/0	0/0	0/0	0/0	0/0	0/1	0/1	0/1	intergenic_region	MODIFIER	EYS-LOC106508869
NC_010443.5	1	47571918	T	G	0/0	0/0	0/0	0/0	0/0	0/0	0/1	0/1	0/1	intergenic_region	MODIFIER	EYS-LOC106508869
NC_010443.5	1	47609867	A	C	0/0	0/0	0/0	0/0	0/0	0/0	0/1	0/1	0/1	intergenic_region	MODIFIER	EYS-LOC106508869
NC_010443.5	1	47672188	T	G	0/1	0/1	0/1	0/1	0/1	0/1	0/0	0/0	0/0	intergenic_region	MODIFIER	EYS-LOC106508869
NC_010443.5	1	47715518	G	T	0/1	0/1	0/1	0/1	0/1	0/1	0/0	0/0	0/0	intergenic_region	MODIFIER	EYS-LOC106508869
NC_010443.5	1	47808622	A	G	0/1	0/1	0/1	0/1	0/1	0/1	0/0	0/0	0/0	intergenic_region	MODIFIER	EYS-LOC106508869
NC_010443.5	1	48114014	A	G	1/1	1/1	1/1	1/1	1/1	1/1	0/1	0/1	0/1	intergenic_region	MODIFIER	EYS-LOC106508869
NC_010443.5	1	48114048	T	C	1/1	1/1	1/1	1/1	1/1	1/1	0/1	0/1	0/1	intergenic_region	MODIFIER	EYS-LOC106508869
NC_010443.5	1	48114227	T	A	1/1	1/1	1/1	1/1	1/1	1/1	0/1	0/1	0/1	intergenic_region	MODIFIER	EYS-LOC106508869
NC_010443.5	1	48114321	T	C	0/0	0/0	0/0	0/0	0/0	0/0	0/1	0/1	0/1	intergenic_region	MODIFIER	EYS-LOC106508869
NC_010443.5	1	48114414	C	T	1/1	1/1	1/1	1/1	1/1	1/1	0/1	0/1	0/1	intergenic_region	MODIFIER	EYS-LOC106508869
NC_010443.5	1	48114611	T	C	0/0	0/0	0/0	0/0	0/0	0/0	0/1	0/1	0/1	intergenic_region	MODIFIER	EYS-LOC106508869
NC_010443.5	1	48114920	G	A	1/1	1/1	1/1	1/1	1/1	1/1	0/1	0/1	0/1	intergenic_region	MODIFIER	EYS-LOC106508869
NC_010443.5	1	48114969	T	A	1/1	1/1	1/1	1/1	1/1	1/1	0/1	0/1	0/1	intergenic_region	MODIFIER	EYS-LOC106508869
NC_010443.5	1	48115475	T	C	0/0	0/0	0/0	0/0	0/0	0/0	0/1	0/1	0/1	intergenic_region	MODIFIER	EYS-LOC106508869
NC_010443.5	1	48115727	C	T	1/1	1/1	1/1	1/1	1/1	1/1	0/1	0/1	0/1	intergenic_region	MODIFIER	EYS-LOC106508869
NC_010443.5	1	48115737	T	C	1/1	1/1	1/1	1/1	1/1	1/1	0/1	0/1	0/1	intergenic_region	MODIFIER	EYS-LOC106508869
NC_010443.5	1	48116072	A	G	0/0	0/0	0/0	0/0	0/0	0/0	0/1	0/1	0/1	intergenic_region	MODIFIER	EYS-LOC106508869
NC_010443.5	1	48116206	C	T	0/0	0/0	0/0	0/0	0/0	0/0	0/1	0/1	0/1	intergenic_region	MODIFIER	EYS-LOC106508869
NC_010443.5	1	48116323	A	G	0/0	0/0	0/0	0/0	0/0	0/0	0/1	0/1	0/1	intergenic_region	MODIFIER	EYS-LOC106508869
NC_010443.5	1	48116649	A	G	1/1	1/1	1/1	1/1	1/1	1/1	0/1	0/1	0/1	intergenic_region	MODIFIER	EYS-LOC106508869
NC_010443.5	1	48116657	A	G	0/0	0/0	0/0	0/0	0/0	0/0	0/1	0/1	0/1	intergenic_region	MODIFIER	EYS-LOC106508869
NC_010443.5	1	48116768	C	A	0/0	0/0	0/0	0/0	0/0	0/0	0/1	0/1	0/1	intergenic_region	MODIFIER	EYS-LOC106508869
NC_010443.5	1	48116882	A	T	0/0	0/0	0/0	0/0	0/0	0/0	0/1	0/1	0/1	intergenic_region	MODIFIER	EYS-LOC106508869
NC_010443.5	1	48116923	C	T	0/0	0/0	0/0	0/0	0/0	0/0	0/1	0/1	0/1	intergenic_region	MODIFIER	EYS-LOC106508869
NC_010443.5	1	48116929	C	T	0/0	0/0	0/0	0/0	0/0	0/0	0/1	0/1	0/1	intergenic_region	MODIFIER	EYS-LOC106508869
NC_010443.5	1	48116955	A	T	0/0	0/0	0/0	0/0	0/0	0/0	0/1	0/1	0/1	intergenic_region	MODIFIER	EYS-LOC106508869
NC_010443.5	1	48117039	A	G	0/0	0/0	0/0	0/0	0/0	0/0	0/1	0/1	0/1	intergenic_region	MODIFIER	EYS-LOC106508869
NC_010443.5	1	48117048	C	T	1/1	1/1	1/1	1/1	1/1	1/1	0/1	0/1	0/1	intergenic_region	MODIFIER	EYS-LOC106508869
NC_010443.5	1	48117071	T	C	0/0	0/0	0/0	0/0	0/0	0/0	0/1	0/1	0/1	intergenic_region	MODIFIER	EYS-LOC106508869
NC_010443.5	1	48117082	T	C	0/0	0/0	0/0	0/0	0/0	0/0	0/1	0/1	0/1	intergenic_region	MODIFIER	EYS-LOC106508869
NC_010443.5	1	48117107	T	G	0/0	0/0	0/0	0/0	0/0	0/0	0/1	0/1	0/1	intergenic_region	MODIFIER	EYS-LOC106508869
NC_010443.5	1	48117168	C	A	0/0	0/0	0/0	0/0	0/0	0/0	0/1	0/1	0/1	intergenic_region	MODIFIER	EYS-LOC106508869
NC_010443.5	1	48117382	C	A	0/0	0/0	0/0	0/0	0/0	0/0	0/1	0/1	0/1	intergenic_region	MODIFIER	EYS-LOC106508869
NC_010443.5	1	48117708	C	T	0/0	0/0	0/0	0/0	0/0	0/0	0/1	0/1	0/1	intergenic_region	MODIFIER	EYS-LOC106508869
NC_010443.5	1	48119202	C	A	1/1	1/1	1/1	1/1	1/1	1/1	0/1	0/1	0/1	intergenic_region	MODIFIER	EYS-LOC106508869
NC_010443.5	1	48121673	A	G	1/1	1/1	1/1	1/1	1/1	1/1	0/1	0/1	0/1	intergenic_region	MODIFIER	EYS-LOC106508869
NC_010443.5	1	48123191	T	A	1/1	1/1	1/1	1/1	1/1	1/1	0/1	0/1	0/1	intergenic_region	MODIFIER	EYS-LOC106508869
NC_010443.5	1	48125411	G	A	1/1	1/1	1/1	1/1	1/1	1/1	0/1	0/1	0/1	intergenic_region	MODIFIER	EYS-LOC106508869
NC_010443.5	1	48125555	T	A	1/1	1/1	1/1	1/1	1/1	1/1	0/1	0/1	0/1	intergenic_region	MODIFIER	EYS-LOC106508869
NC_010443.5	1	48126658	A	G	0/0	0/0	0/0	0/0	0/0	0/0	0/1	0/1	0/1	intergenic_region	MODIFIER	EYS-LOC106508869
NC_010443.5	1	48127057	T	A	1/1	1/1	1/1	1/1	1/1	1/1	0/1	0/1	0/1	intergenic_region	MODIFIER	EYS-LOC106508869
NC_010443.5	1	48127516	G	A	1/1	1/1	1/1	1/1	1/1	1/1	0/1	0/1	0/1	intergenic_region	MODIFIER	EYS-LOC106508869
NC_010443.5	1	48127906	A	C	1/1	1/1	1/1	1/1	1/1	1/1	0/1	0/1	0/1	intergenic_region	MODIFIER	EYS-LOC106508869
NC_010443.5	1	48128016	G	A	1/1	1/1	1/1	1/1	1/1	1/1	0/1	0/1	0/1	intergenic_region	MODIFIER	EYS-LOC106508869
NC_010443.5	1	48128051	A	G	1/1	1/1	1/1	1/1	1/1	1/1	0/1	0/1	0/1	intergenic_region	MODIFIER	EYS-LOC106508869
NC_010443.5	1	48128824	G	A	0/0	0/0	0/0	0/0	0/0	0/0	0/1	0/1	0/1	intergenic_region	MODIFIER	EYS-LOC106508869
NC_010443.5	1	48131828	T	C	0/0	0/0	0/0	0/0	0/0	0/0	0/1	0/1	0/1	intergenic_region	MODIFIER	EYS-LOC106508869
NC_010443.5	1	48132363	T	G	1/1	1/1	1/1	1/1	1/1	1/1	0/1	0/1	0/1	intergenic_region	MODIFIER	EYS-LOC106508869
NC_010443.5	1	48132947	G	A	1/1	1/1	1/1	1/1	1/1	1/1	0/1	0/1	0/1	intergenic_region	MODIFIER	EYS-LOC106508869
NC_010443.5	1	48133783	G	T	1/1	1/1	1/1	1/1	1/1	1/1	0/1	0/1	0/1	intergenic_region	MODIFIER	EYS-LOC106508869
NC_010443.5	1	48134300	C	T	1/1	1/1	1/1	1/1	1/1	1/1	0/1	0/1	0/1	intergenic_region	MODIFIER	EYS-LOC106508869
NC_010443.5	1	48137329	A	G	0/0	0/0	0/0	0/0	0/0	0/0	0/1	0/1	0/1	intergenic_region	MODIFIER	EYS-LOC106508869
NC_010443.5	1	48137472	G	T	1/1	1/1	1/1	1/1	1/1	1/1	0/1	0/1	0/1	intergenic_region	MODIFIER	EYS-LOC106508869
NC_010443.5	1	48142461	A	G	0/0	0/0	0/0	0/0	0/0	0/0	0/1	0/1	0/1	intergenic_region	MODIFIER	EYS-LOC106508869
NC_010443.5	1	48143223	A	C	1/1	1/1	1/1	1/1	1/1	1/1	0/1	0/1	0/1	intergenic_region	MODIFIER	EYS-LOC106508869
NC_010443.5	1	48145357	G	A	1/1	1/1	1/1	1/1	1/1	1/1	0/1	0/1	0/1	intergenic_region	MODIFIER	EYS-LOC106508869
NC_010443.5	1	48147600	A	G	1/1	1/1	1/1	1/1	1/1	1/1	0/1	0/1	0/1	intergenic_region	MODIFIER	EYS-LOC106508869
NC_010443.5	1	48148326	T	C	1/1	1/1	1/1	1/1	1/1	1/1	0/1	0/1	0/1	intergenic_region	MODIFIER	EYS-LOC106508869
NC_010443.5	1	48148350	G	A	1/1	1/1	1/1	1/1	1/1	1/1	0/1	0/1	0/1	intergenic_region	MODIFIER	EYS-LOC106508869
NC_010443.5	1	48148667	T	C	1/1	1/1	1/1	1/1	1/1	1/1	0/1	0/1	0/1	intergenic_region	MODIFIER	EYS-LOC106508869
NC_010443.5	1	48148751	C	G	1/1	1/1	1/1	1/1	1/1	1/1	0/1	0/1	0/1	intergenic_region	MODIFIER	EYS-LOC106508869
NC_010443.5	1	48149386	G	A	1/1	1/1	1/1	1/1	1/1	1/1	0/1	0/1	0/1	intergenic_region	MODIFIER	EYS-LOC106508869
NC_010443.5	1	48149753	T	C	1/1	1/1	1/1	1/1	1/1	1/1	0/1	0/1	0/1	intergenic_region	MODIFIER	EYS-LOC106508869
NC_010443.5	1	48149769	C	T	1/1	1/1	1/1	1/1	1/1	1/1	0/1	0/1	0/1	intergenic_region	MODIFIER	EYS-LOC106508869
NC_010443.5	1	48149793	T	C	1/1	1/1	1/1	1/1	1/1	1/1	0/1	0/1	0/1	intergenic_region	MODIFIER	EYS-LOC106508869
NC_010443.5	1	48149805	G	T	1/1	1/1	1/1	1/1	1/1	1/1	0/1	0/1	0/1	intergenic_region	MODIFIER	EYS-LOC106508869
NC_010443.5	1	48149826	C	T	1/1	1/1	1/1	1/1	1/1	1/1	0/1	0/1	0/1	intergenic_region	MODIFIER	EYS-LOC106508869
NC_010443.5	1	48149900	C	A	1/1	1/1	1/1	1/1	1/1	1/1	0/1	0/1	0/1	intergenic_region	MODIFIER	EYS-LOC106508869
NC_010443.5	1	48149902	C	T	1/1	1/1	1/1	1/1	1/1	1/1	0/1	0/1	0/1	intergenic_region	MODIFIER	EYS-LOC106508869
NC_010443.5	1	48149924	G	C	1/1	1/1	1/1	1/1	1/1	1/1	0/1	0/1	0/1	intergenic_region	MODIFIER	EYS-LOC106508869
NC_010443.5	1	48150087	C	T	1/1	1/1	1/1	1/1	1/1	1/1	0/1	0/1	0/1	intergenic_region	MODIFIER	EYS-LOC106508869
NC_010443.5	1	48150091	C	T	1/1	1/1	1/1	1/1	1/1	1/1	0/1	0/1	0/1	intergenic_region	MODIFIER	EYS-LOC106508869
NC_010443.5	1	48150105	C	A	1/1	1/1	1/1	1/1	1/1	1/1	0/1	0/1	0/1	intergenic_region	MODIFIER	EYS-LOC106508869
NC_010443.5	1	48150138	C	T	1/1	1/1	1/1	1/1	1/1	1/1	0/1	0/1	0/1	intergenic_region	MODIFIER	EYS-LOC106508869
NC_010443.5	1	48150207	T	C	1/1	1/1	1/1	1/1	1/1	1/1	0/1	0/1	0/1	intergenic_region	MODIFIER	EYS-LOC106508869
NC_010443.5	1	48150267	A	G	1/1	1/1	1/1	1/1	1/1	1/1	0/1	0/1	0/1	intergenic_region	MODIFIER	EYS-LOC106508869
NC_010443.5	1	48150573	A	C	1/1	1/1	1/1	1/1	1/1	1/1	0/1	0/1	0/1	intergenic_region	MODIFIER	EYS-LOC106508869
NC_010443.5	1	48150583	C	T	1/1	1/1	1/1	1/1	1/1	1/1	0/1	0/1	0/1	intergenic_region	MODIFIER	EYS-LOC106508869
NC_010443.5	1	48150983	C	A	1/1	1/1	1/1	1/1	1/1	1/1	0/1	0/1	0/1	intergenic_region	MODIFIER	EYS-LOC106508869
NC_010443.5	1	48151210	A	G	1/1	1/1	1/1	1/1	1/1	1/1	0/1	0/1	0/1	intergenic_region	MODIFIER	EYS-LOC106508869
NC_010443.5	1	48151515	C	T	1/1	1/1	1/1	1/1	1/1	1/1	0/1	0/1	0/1	intergenic_region	MODIFIER	EYS-LOC106508869
NC_010443.5	1	48151660	A	T	1/1	1/1	1/1	1/1	1/1	1/1	0/1	0/1	0/1	intergenic_region	MODIFIER	EYS-LOC106508869
NC_010443.5	1	48151720	T	C	1/1	1/1	1/1	1/1	1/1	1/1	0/1	0/1	0/1	intergenic_region	MODIFIER	EYS-LOC106508869
NC_010443.5	1	48151758	T	G	1/1	1/1	1/1	1/1	1/1	1/1	0/1	0/1	0/1	intergenic_region	MODIFIER	EYS-LOC106508869
NC_010443.5	1	48151823	T	C	1/1	1/1	1/1	1/1	1/1	1/1	0/1	0/1	0/1	intergenic_region	MODIFIER	EYS-LOC106508869
NC_010443.5	1	48151874	C	T	1/1	1/1	1/1	1/1	1/1	1/1	0/1	0/1	0/1	intergenic_region	MODIFIER	EYS-LOC106508869
NC_010443.5	1	48151890	A	C	1/1	1/1	1/1	1/1	1/1	1/1	0/1	0/1	0/1	intergenic_region	MODIFIER	EYS-LOC106508869
NC_010443.5	1	48151956	A	T	1/1	1/1	1/1	1/1	1/1	1/1	0/1	0/1	0/1	intergenic_region	MODIFIER	EYS-LOC106508869
NC_010443.5	1	48152135	C	T	1/1	1/1	1/1	1/1	1/1	1/1	0/1	0/1	0/1	intergenic_region	MODIFIER	EYS-LOC106508869
NC_010443.5	1	48152166	T	C	1/1	1/1	1/1	1/1	1/1	1/1	0/1	0/1	0/1	intergenic_region	MODIFIER	EYS-LOC106508869
NC_010443.5	1	48152228	C	T	1/1	1/1	1/1	1/1	1/1	1/1	0/1	0/1	0/1	intergenic_region	MODIFIER	EYS-LOC106508869
NC_010443.5	1	48152513	A	T	1/1	1/1	1/1	1/1	1/1	1/1	0/1	0/1	0/1	intergenic_region	MODIFIER	EYS-LOC106508869
NC_010443.5	1	48152844	G	T	1/1	1/1	1/1	1/1	1/1	1/1	0/1	0/1	0/1	intergenic_region	MODIFIER	EYS-LOC106508869
NC_010443.5	1	48153577	C	T	1/1	1/1	1/1	1/1	1/1	1/1	0/1	0/1	0/1	intergenic_region	MODIFIER	EYS-LOC106508869
NC_010443.5	1	48153625	T	C	1/1	1/1	1/1	1/1	1/1	1/1	0/1	0/1	0/1	intergenic_region	MODIFIER	EYS-LOC106508869
NC_010443.5	1	48153735	T	G	1/1	1/1	1/1	1/1	1/1	1/1	0/1	0/1	0/1	intergenic_region	MODIFIER	EYS-LOC106508869
NC_010443.5	1	48153780	A	G	1/1	1/1	1/1	1/1	1/1	1/1	0/1	0/1	0/1	intergenic_region	MODIFIER	EYS-LOC106508869
NC_010443.5	1	48153786	G	A	1/1	1/1	1/1	1/1	1/1	1/1	0/1	0/1	0/1	intergenic_region	MODIFIER	EYS-LOC106508869
NC_010443.5	1	48154002	T	G	1/1	1/1	1/1	1/1	1/1	1/1	0/1	0/1	0/1	intergenic_region	MODIFIER	EYS-LOC106508869
NC_010443.5	1	48154167	T	C	1/1	1/1	1/1	1/1	1/1	1/1	0/1	0/1	0/1	intergenic_region	MODIFIER	EYS-LOC106508869
NC_010443.5	1	48154168	G	C	1/1	1/1	1/1	1/1	1/1	1/1	0/1	0/1	0/1	intergenic_region	MODIFIER	EYS-LOC106508869
NC_010443.5	1	48154220	A	G	1/1	1/1	1/1	1/1	1/1	1/1	0/1	0/1	0/1	intergenic_region	MODIFIER	EYS-LOC106508869
NC_010443.5	1	48154226	T	C	1/1	1/1	1/1	1/1	1/1	1/1	0/1	0/1	0/1	intergenic_region	MODIFIER	EYS-LOC106508869
NC_010443.5	1	48154365	A	G	1/1	1/1	1/1	1/1	1/1	1/1	0/1	0/1	0/1	intergenic_region	MODIFIER	EYS-LOC106508869
NC_010443.5	1	48154492	G	C	1/1	1/1	1/1	1/1	1/1	1/1	0/1	0/1	0/1	intergenic_region	MODIFIER	EYS-LOC106508869
NC_010443.5	1	48154546	T	C	1/1	1/1	1/1	1/1	1/1	1/1	0/1	0/1	0/1	intergenic_region	MODIFIER	EYS-LOC106508869
NC_010443.5	1	48154556	G	A	1/1	1/1	1/1	1/1	1/1	1/1	0/1	0/1	0/1	intergenic_region	MODIFIER	EYS-LOC106508869
NC_010443.5	1	48154561	C	A	1/1	1/1	1/1	1/1	1/1	1/1	0/1	0/1	0/1	intergenic_region	MODIFIER	EYS-LOC106508869
NC_010443.5	1	48154626	C	A	1/1	1/1	1/1	1/1	1/1	1/1	0/1	0/1	0/1	intergenic_region	MODIFIER	EYS-LOC106508869
NC_010443.5	1	48155064	G	A	1/1	1/1	1/1	1/1	1/1	1/1	0/1	0/1	0/1	intergenic_region	MODIFIER	EYS-LOC106508869
NC_010443.5	1	48155084	T	G	1/1	1/1	1/1	1/1	1/1	1/1	0/1	0/1	0/1	intergenic_region	MODIFIER	EYS-LOC106508869
NC_010443.5	1	48155086	G	A	1/1	1/1	1/1	1/1	1/1	1/1	0/1	0/1	0/1	intergenic_region	MODIFIER	EYS-LOC106508869
NC_010443.5	1	48155100	A	G	1/1	1/1	1/1	1/1	1/1	1/1	0/1	0/1	0/1	intergenic_region	MODIFIER	EYS-LOC106508869
NC_010443.5	1	48155114	C	T	1/1	1/1	1/1	1/1	1/1	1/1	0/1	0/1	0/1	intergenic_region	MODIFIER	EYS-LOC106508869
NC_010443.5	1	48155197	A	G	1/1	1/1	1/1	1/1	1/1	1/1	0/1	0/1	0/1	intergenic_region	MODIFIER	EYS-LOC106508869
NC_010443.5	1	48155214	T	C	1/1	1/1	1/1	1/1	1/1	1/1	0/1	0/1	0/1	intergenic_region	MODIFIER	EYS-LOC106508869
NC_010443.5	1	48155222	A	G	1/1	1/1	1/1	1/1	1/1	1/1	0/1	0/1	0/1	intergenic_region	MODIFIER	EYS-LOC106508869
NC_010443.5	1	48155528	G	A	1/1	1/1	1/1	1/1	1/1	1/1	0/1	0/1	0/1	intergenic_region	MODIFIER	EYS-LOC106508869
NC_010443.5	1	48155591	C	G	1/1	1/1	1/1	1/1	1/1	1/1	0/1	0/1	0/1	intergenic_region	MODIFIER	EYS-LOC106508869
NC_010443.5	1	48155646	A	G	1/1	1/1	1/1	1/1	1/1	1/1	0/1	0/1	0/1	intergenic_region	MODIFIER	EYS-LOC106508869
NC_010443.5	1	48155795	C	T	1/1	1/1	1/1	1/1	1/1	1/1	0/1	0/1	0/1	intergenic_region	MODIFIER	EYS-LOC106508869
NC_010443.5	1	48155846	C	T	1/1	1/1	1/1	1/1	1/1	1/1	0/1	0/1	0/1	intergenic_region	MODIFIER	EYS-LOC106508869
NC_010443.5	1	48155847	A	G	1/1	1/1	1/1	1/1	1/1	1/1	0/1	0/1	0/1	intergenic_region	MODIFIER	EYS-LOC106508869
NC_010443.5	1	48155878	A	T	1/1	1/1	1/1	1/1	1/1	1/1	0/1	0/1	0/1	intergenic_region	MODIFIER	EYS-LOC106508869
NC_010443.5	1	48156061	T	C	1/1	1/1	1/1	1/1	1/1	1/1	0/1	0/1	0/1	intergenic_region	MODIFIER	EYS-LOC106508869
NC_010443.5	1	48156115	T	C	1/1	1/1	1/1	1/1	1/1	1/1	0/1	0/1	0/1	intergenic_region	MODIFIER	EYS-LOC106508869
NC_010443.5	1	48156124	C	T	1/1	1/1	1/1	1/1	1/1	1/1	0/1	0/1	0/1	intergenic_region	MODIFIER	EYS-LOC106508869
NC_010443.5	1	48156428	C	T	1/1	1/1	1/1	1/1	1/1	1/1	0/1	0/1	0/1	intergenic_region	MODIFIER	EYS-LOC106508869
NC_010443.5	1	48156459	G	A	1/1	1/1	1/1	1/1	1/1	1/1	0/1	0/1	0/1	intergenic_region	MODIFIER	EYS-LOC106508869
NC_010443.5	1	48156553	C	A	1/1	1/1	1/1	1/1	1/1	1/1	0/1	0/1	0/1	intergenic_region	MODIFIER	EYS-LOC106508869
NC_010443.5	1	48156944	T	C	1/1	1/1	1/1	1/1	1/1	1/1	0/1	0/1	0/1	intergenic_region	MODIFIER	EYS-LOC106508869
NC_010443.5	1	48157130	T	C	1/1	1/1	1/1	1/1	1/1	1/1	0/1	0/1	0/1	intergenic_region	MODIFIER	EYS-LOC106508869
NC_010443.5	1	48157213	T	C	1/1	1/1	1/1	1/1	1/1	1/1	0/1	0/1	0/1	intergenic_region	MODIFIER	EYS-LOC106508869
NC_010443.5	1	48157342	G	A	1/1	1/1	1/1	1/1	1/1	1/1	0/1	0/1	0/1	intergenic_region	MODIFIER	EYS-LOC106508869
NC_010443.5	1	48159596	G	A	1/1	1/1	1/1	1/1	1/1	1/1	0/1	0/1	0/1	intergenic_region	MODIFIER	EYS-LOC106508869
NC_010443.5	1	48160104	C	T	1/1	1/1	1/1	1/1	1/1	1/1	0/1	0/1	0/1	intergenic_region	MODIFIER	EYS-LOC106508869
NC_010443.5	1	48161591	C	T	1/1	1/1	1/1	1/1	1/1	1/1	0/1	0/1	0/1	intergenic_region	MODIFIER	EYS-LOC106508869
NC_010443.5	1	48161788	G	A	1/1	1/1	1/1	1/1	1/1	1/1	0/1	0/1	0/1	intergenic_region	MODIFIER	EYS-LOC106508869
NC_010443.5	1	48162766	C	T	1/1	1/1	1/1	1/1	1/1	1/1	0/1	0/1	0/1	intergenic_region	MODIFIER	EYS-LOC106508869
NC_010443.5	1	48167076	G	A	0/0	0/0	0/0	0/0	0/0	0/0	0/1	0/1	0/1	intergenic_region	MODIFIER	EYS-LOC106508869
NC_010443.5	1	48167090	C	T	0/0	0/0	0/0	0/0	0/0	0/0	0/1	0/1	0/1	intergenic_region	MODIFIER	EYS-LOC106508869
NC_010443.5	1	48167162	G	T	0/0	0/0	0/0	0/0	0/0	0/0	0/1	0/1	0/1	intergenic_region	MODIFIER	EYS-LOC106508869
NC_010443.5	1	48170789	C	T	1/1	1/1	1/1	1/1	1/1	1/1	0/1	0/1	0/1	intergenic_region	MODIFIER	EYS-LOC106508869
NC_010443.5	1	48778463	T	A	./.	./.	./.	./.	./.	./.	1/1	1/1	1/1	intergenic_region	MODIFIER	LOC110256669-LOC110259411
NC_010443.5	1	48810018	A	G	0/0	0/0	0/0	0/0	0/0	0/0	0/1	0/1	0/1	intergenic_region	MODIFIER	LOC110256669-LOC110259411
NC_010443.5	1	48810040	A	C	0/0	0/0	0/0	0/0	0/0	0/0	0/1	0/1	0/1	intergenic_region	MODIFIER	LOC110256669-LOC110259411
NC_010443.5	1	48812554	G	T	0/0	0/0	0/0	0/0	0/0	0/0	0/1	0/1	0/1	intergenic_region	MODIFIER	LOC110256669-LOC110259411
NC_010443.5	1	48812595	A	G	0/0	0/0	0/0	0/0	0/0	0/0	0/1	0/1	0/1	intergenic_region	MODIFIER	LOC110256669-LOC110259411
NC_010443.5	1	48815051	T	C	0/0	0/0	0/0	0/0	0/0	0/0	0/1	0/1	0/1	intergenic_region	MODIFIER	LOC110256669-LOC110259411
NC_010443.5	1	48815303	C	T	0/0	0/0	0/0	0/0	0/0	0/0	0/1	0/1	0/1	intergenic_region	MODIFIER	LOC110256669-LOC110259411
NC_010443.5	1	48815318	G	C	0/0	0/0	0/0	0/0	0/0	0/0	0/1	0/1	0/1	intergenic_region	MODIFIER	LOC110256669-LOC110259411
NC_010443.5	1	48815734	C	T	0/0	0/0	0/0	0/0	0/0	0/0	0/1	0/1	0/1	intergenic_region	MODIFIER	LOC110256669-LOC110259411
NC_010443.5	1	48815831	A	G	0/0	0/0	0/0	0/0	0/0	0/0	0/1	0/1	0/1	intergenic_region	MODIFIER	LOC110256669-LOC110259411
NC_010443.5	1	48816074	T	C	0/0	0/0	0/0	0/0	0/0	0/0	0/1	0/1	0/1	intergenic_region	MODIFIER	LOC110256669-LOC110259411
NC_010443.5	1	48816158	T	A	0/0	0/0	0/0	0/0	0/0	0/0	0/1	0/1	0/1	intergenic_region	MODIFIER	LOC110256669-LOC110259411
NC_010443.5	1	48816240	G	A	0/0	0/0	0/0	0/0	0/0	0/0	0/1	0/1	0/1	intergenic_region	MODIFIER	LOC110256669-LOC110259411
NC_010443.5	1	48816472	T	C	0/0	0/0	0/0	0/0	0/0	0/0	0/1	0/1	0/1	intergenic_region	MODIFIER	LOC110256669-LOC110259411
NC_010443.5	1	48816777	A	G	0/0	0/0	0/0	0/0	0/0	0/0	0/1	0/1	0/1	intergenic_region	MODIFIER	LOC110256669-LOC110259411
NC_010443.5	1	48816919	G	A	0/0	0/0	0/0	0/0	0/0	0/0	0/1	0/1	0/1	intergenic_region	MODIFIER	LOC110256669-LOC110259411
NC_010443.5	1	48817068	A	G	0/0	0/0	0/0	0/0	0/0	0/0	0/1	0/1	0/1	intergenic_region	MODIFIER	LOC110256669-LOC110259411
NC_010443.5	1	48817177	A	G	0/0	0/0	0/0	0/0	0/0	0/0	0/1	0/1	0/1	intergenic_region	MODIFIER	LOC110256669-LOC110259411
NC_010443.5	1	48817404	C	T	0/0	0/0	0/0	0/0	0/0	0/0	0/1	0/1	0/1	intergenic_region	MODIFIER	LOC110256669-LOC110259411
NC_010443.5	1	48817428	G	A	0/0	0/0	0/0	0/0	0/0	0/0	0/1	0/1	0/1	intergenic_region	MODIFIER	LOC110256669-LOC110259411
NC_010443.5	1	48817444	G	A	0/0	0/0	0/0	0/0	0/0	0/0	0/1	0/1	0/1	intergenic_region	MODIFIER	LOC110256669-LOC110259411
NC_010443.5	1	48817557	T	C	0/0	0/0	0/0	0/0	0/0	0/0	0/1	0/1	0/1	intergenic_region	MODIFIER	LOC110256669-LOC110259411
NC_010443.5	1	48817590	C	T	0/0	0/0	0/0	0/0	0/0	0/0	0/1	0/1	0/1	intergenic_region	MODIFIER	LOC110256669-LOC110259411
NC_010443.5	1	48817848	G	A	0/0	0/0	0/0	0/0	0/0	0/0	0/1	0/1	0/1	intergenic_region	MODIFIER	LOC110256669-LOC110259411
NC_010443.5	1	48818297	T	G	0/0	0/0	0/0	0/0	0/0	0/0	0/1	0/1	0/1	intergenic_region	MODIFIER	LOC110256669-LOC110259411
NC_010443.5	1	48818995	G	A	0/0	0/0	0/0	0/0	0/0	0/0	0/1	0/1	0/1	intergenic_region	MODIFIER	LOC110256669-LOC110259411
NC_010443.5	1	48844270	A	G	1/1	1/1	1/1	1/1	1/1	1/1	0/1	0/1	0/1	intergenic_region	MODIFIER	LOC110256669-LOC110259411
NC_010443.5	1	48862289	C	G	0/0	0/0	0/0	0/0	0/0	0/0	0/1	0/1	0/1	intergenic_region	MODIFIER	LOC110256669-LOC110259411
NC_010443.5	1	48870797	G	A	0/0	0/0	0/0	0/0	0/0	0/0	0/1	0/1	0/1	intergenic_region	MODIFIER	LOC110256669-LOC110259411
NC_010443.5	1	48873789	T	C	1/1	1/1	1/1	1/1	1/1	1/1	0/1	0/1	0/1	intergenic_region	MODIFIER	LOC110256669-LOC110259411
NC_010443.5	1	50239276	T	C	0/1	0/1	0/1	0/1	0/1	0/1	0/0	0/0	0/0	intron_variant	MODIFIER	COL19A1
NC_010443.5	1	50407709	C	G	0/1	0/1	0/1	0/1	0/1	0/1	0/0	0/0	0/0	intron_variant	MODIFIER	COL9A1
NC_010443.5	1	50407714	C	G	0/1	0/1	0/1	0/1	0/1	0/1	0/0	0/0	0/0	intron_variant	MODIFIER	COL9A1
NC_010443.5	1	50445051	T	C	1/1	1/1	1/1	1/1	1/1	1/1	0/1	0/1	0/1	intron_variant	MODIFIER	COL9A1
NC_010443.5	1	50453144	T	G	0/1	0/1	0/1	0/1	0/1	0/1	0/0	0/0	0/0	intron_variant	MODIFIER	COL9A1
NC_010443.5	1	50453163	C	G	0/1	0/1	0/1	0/1	0/1	0/1	0/0	0/0	0/0	intron_variant	MODIFIER	COL9A1
NC_010443.5	1	50453168	C	G	0/1	0/1	0/1	0/1	0/1	0/1	0/0	0/0	0/0	intron_variant	MODIFIER	COL9A1
NC_010443.5	1	50453348	A	T	0/1	0/1	0/1	0/1	0/1	0/1	0/0	0/0	0/0	intron_variant	MODIFIER	COL9A1
NC_010443.5	1	50455654	C	T	0/1	0/1	0/1	0/1	0/1	0/1	0/0	0/0	0/0	intron_variant	MODIFIER	COL9A1
NC_010443.5	1	51219146	A	G	0/0	0/0	0/0	0/0	0/0	0/0	0/1	0/1	0/1	intergenic_region	MODIFIER	LOC100156834-LOC110256958
NC_010443.5	1	51219659	T	C	0/0	0/0	0/0	0/0	0/0	0/0	0/1	0/1	0/1	intergenic_region	MODIFIER	LOC100156834-LOC110256958
NC_010443.5	1	51219802	G	A	0/0	0/0	0/0	0/0	0/0	0/0	0/1	0/1	0/1	intergenic_region	MODIFIER	LOC100156834-LOC110256958
NC_010443.5	1	51219950	C	A	0/0	0/0	0/0	0/0	0/0	0/0	0/1	0/1	0/1	intergenic_region	MODIFIER	LOC100156834-LOC110256958
NC_010443.5	1	51225748	A	G	0/0	0/0	0/0	0/0	0/0	0/0	0/1	0/1	0/1	intergenic_region	MODIFIER	LOC100156834-LOC110256958
NC_010443.5	1	51225897	G	A	0/0	0/0	0/0	0/0	0/0	0/0	0/1	0/1	0/1	intergenic_region	MODIFIER	LOC100156834-LOC110256958
NC_010443.5	1	51226019	G	A	0/0	0/0	0/0	0/0	0/0	0/0	0/1	0/1	0/1	intergenic_region	MODIFIER	LOC100156834-LOC110256958
NC_010443.5	1	51226067	C	T	0/0	0/0	0/0	0/0	0/0	0/0	0/1	0/1	0/1	intergenic_region	MODIFIER	LOC100156834-LOC110256958
NC_010443.5	1	51226865	T	C	0/0	0/0	0/0	0/0	0/0	0/0	0/1	0/1	0/1	intergenic_region	MODIFIER	LOC100156834-LOC110256958
NC_010443.5	1	51227093	A	C	0/0	0/0	0/0	0/0	0/0	0/0	0/1	0/1	0/1	intergenic_region	MODIFIER	LOC100156834-LOC110256958
NC_010443.5	1	51227323	T	C	0/0	0/0	0/0	0/0	0/0	0/0	0/1	0/1	0/1	intergenic_region	MODIFIER	LOC100156834-LOC110256958
NC_010443.5	1	51227847	G	T	0/0	0/0	0/0	0/0	0/0	0/0	0/1	0/1	0/1	intergenic_region	MODIFIER	LOC100156834-LOC110256958
NC_010443.5	1	51228063	A	T	0/0	0/0	0/0	0/0	0/0	0/0	0/1	0/1	0/1	intergenic_region	MODIFIER	LOC100156834-LOC110256958
NC_010443.5	1	51229063	C	T	0/0	0/0	0/0	0/0	0/0	0/0	0/1	0/1	0/1	intergenic_region	MODIFIER	LOC100156834-LOC110256958
NC_010443.5	1	51229659	G	T	0/0	0/0	0/0	0/0	0/0	0/0	0/1	0/1	0/1	intergenic_region	MODIFIER	LOC100156834-LOC110256958
NC_010443.5	1	51229661	G	C	0/0	0/0	0/0	0/0	0/0	0/0	0/1	0/1	0/1	intergenic_region	MODIFIER	LOC100156834-LOC110256958
NC_010443.5	1	51229852	C	T	0/0	0/0	0/0	0/0	0/0	0/0	0/1	0/1	0/1	intergenic_region	MODIFIER	LOC100156834-LOC110256958
NC_010443.5	1	51230078	C	T	0/0	0/0	0/0	0/0	0/0	0/0	0/1	0/1	0/1	intergenic_region	MODIFIER	LOC100156834-LOC110256958
NC_010443.5	1	51230357	G	A	0/0	0/0	0/0	0/0	0/0	0/0	0/1	0/1	0/1	intergenic_region	MODIFIER	LOC100156834-LOC110256958
NC_010443.5	1	51230484	T	G	0/0	0/0	0/0	0/0	0/0	0/0	0/1	0/1	0/1	intergenic_region	MODIFIER	LOC100156834-LOC110256958
NC_010443.5	1	51231118	G	A	0/0	0/0	0/0	0/0	0/0	0/0	0/1	0/1	0/1	intergenic_region	MODIFIER	LOC100156834-LOC110256958
NC_010443.5	1	51231128	C	T	0/0	0/0	0/0	0/0	0/0	0/0	0/1	0/1	0/1	intergenic_region	MODIFIER	LOC100156834-LOC110256958
NC_010443.5	1	51231237	C	T	0/0	0/0	0/0	0/0	0/0	0/0	0/1	0/1	0/1	intergenic_region	MODIFIER	LOC100156834-LOC110256958
NC_010443.5	1	51232519	C	T	0/0	0/0	0/0	0/0	0/0	0/0	0/1	0/1	0/1	intergenic_region	MODIFIER	LOC100156834-LOC110256958
NC_010443.5	1	51232777	C	T	0/0	0/0	0/0	0/0	0/0	0/0	0/1	0/1	0/1	intergenic_region	MODIFIER	LOC100156834-LOC110256958
NC_010443.5	1	51233007	T	C	0/0	0/0	0/0	0/0	0/0	0/0	0/1	0/1	0/1	intergenic_region	MODIFIER	LOC100156834-LOC110256958
NC_010443.5	1	51233338	T	G	0/0	0/0	0/0	0/0	0/0	0/0	0/1	0/1	0/1	intergenic_region	MODIFIER	LOC100156834-LOC110256958
NC_010443.5	1	51233599	T	G	0/0	0/0	0/0	0/0	0/0	0/0	0/1	0/1	0/1	intergenic_region	MODIFIER	LOC100156834-LOC110256958
NC_010443.5	1	51233638	T	C	1/1	1/1	1/1	1/1	1/1	1/1	0/1	0/1	0/1	intergenic_region	MODIFIER	LOC100156834-LOC110256958
NC_010443.5	1	51233644	T	C	1/1	1/1	1/1	1/1	1/1	1/1	0/1	0/1	0/1	intergenic_region	MODIFIER	LOC100156834-LOC110256958
NC_010443.5	1	51233887	C	T	1/1	1/1	1/1	1/1	1/1	1/1	0/1	0/1	0/1	intergenic_region	MODIFIER	LOC100156834-LOC110256958
NC_010443.5	1	51233930	G	T	0/0	0/0	0/0	0/0	0/0	0/0	0/1	0/1	0/1	intergenic_region	MODIFIER	LOC100156834-LOC110256958
NC_010443.5	1	51233959	C	T	1/1	1/1	1/1	1/1	1/1	1/1	0/1	0/1	0/1	intergenic_region	MODIFIER	LOC100156834-LOC110256958
NC_010443.5	1	51234047	G	A	1/1	1/1	1/1	1/1	1/1	1/1	0/1	0/1	0/1	intergenic_region	MODIFIER	LOC100156834-LOC110256958
NC_010443.5	1	51234099	A	G	1/1	1/1	1/1	1/1	1/1	1/1	0/1	0/1	0/1	intergenic_region	MODIFIER	LOC100156834-LOC110256958
NC_010443.5	1	51234232	C	T	1/1	1/1	1/1	1/1	1/1	1/1	0/1	0/1	0/1	intergenic_region	MODIFIER	LOC100156834-LOC110256958
NC_010443.5	1	51234272	G	A	1/1	1/1	1/1	1/1	1/1	1/1	0/1	0/1	0/1	intergenic_region	MODIFIER	LOC100156834-LOC110256958
NC_010443.5	1	51234305	C	A	1/1	1/1	1/1	1/1	1/1	1/1	0/1	0/1	0/1	intergenic_region	MODIFIER	LOC100156834-LOC110256958
NC_010443.5	1	51234313	G	T	1/1	1/1	1/1	1/1	1/1	1/1	0/1	0/1	0/1	intergenic_region	MODIFIER	LOC100156834-LOC110256958
NC_010443.5	1	51234705	A	C	1/1	1/1	1/1	1/1	1/1	1/1	0/1	0/1	0/1	intergenic_region	MODIFIER	LOC100156834-LOC110256958
NC_010443.5	1	51234719	C	A	1/1	1/1	1/1	1/1	1/1	1/1	0/1	0/1	0/1	intergenic_region	MODIFIER	LOC100156834-LOC110256958
NC_010443.5	1	51234747	G	T	0/0	0/0	0/0	0/0	0/0	0/0	0/1	0/1	0/1	intergenic_region	MODIFIER	LOC100156834-LOC110256958
NC_010443.5	1	51234766	C	T	0/0	0/0	0/0	0/0	0/0	0/0	0/1	0/1	0/1	intergenic_region	MODIFIER	LOC100156834-LOC110256958
NC_010443.5	1	51234818	T	C	1/1	1/1	1/1	1/1	1/1	1/1	0/1	0/1	0/1	intergenic_region	MODIFIER	LOC100156834-LOC110256958
NC_010443.5	1	51234881	A	C	1/1	1/1	1/1	1/1	1/1	1/1	0/1	0/1	0/1	intergenic_region	MODIFIER	LOC100156834-LOC110256958
NC_010443.5	1	51234891	C	T	0/0	0/0	0/0	0/0	0/0	0/0	0/1	0/1	0/1	intergenic_region	MODIFIER	LOC100156834-LOC110256958
NC_010443.5	1	51234965	A	T	1/1	1/1	1/1	1/1	1/1	1/1	0/1	0/1	0/1	intergenic_region	MODIFIER	LOC100156834-LOC110256958
NC_010443.5	1	51235131	T	A	1/1	1/1	1/1	1/1	1/1	1/1	0/1	0/1	0/1	intergenic_region	MODIFIER	LOC100156834-LOC110256958
NC_010443.5	1	51235253	G	A	1/1	1/1	1/1	1/1	1/1	1/1	0/1	0/1	0/1	intergenic_region	MODIFIER	LOC100156834-LOC110256958
NC_010443.5	1	51236652	C	T	0/0	0/0	0/0	0/0	0/0	0/0	0/1	0/1	0/1	intergenic_region	MODIFIER	LOC100156834-LOC110256958
NC_010443.5	1	51236868	G	A	0/0	0/0	0/0	0/0	0/0	0/0	0/1	0/1	0/1	intergenic_region	MODIFIER	LOC100156834-LOC110256958
NC_010443.5	1	51236995	G	T	0/0	0/0	0/0	0/0	0/0	0/0	0/1	0/1	0/1	intergenic_region	MODIFIER	LOC100156834-LOC110256958
NC_010443.5	1	51237047	C	T	0/0	0/0	0/0	0/0	0/0	0/0	0/1	0/1	0/1	intergenic_region	MODIFIER	LOC100156834-LOC110256958
NC_010443.5	1	51237099	G	T	0/0	0/0	0/0	0/0	0/0	0/0	0/1	0/1	0/1	intergenic_region	MODIFIER	LOC100156834-LOC110256958
NC_010443.5	1	51238769	C	T	0/0	0/0	0/0	0/0	0/0	0/0	0/1	0/1	0/1	intergenic_region	MODIFIER	LOC100156834-LOC110256958
NC_010443.5	1	51240980	G	A	0/0	0/0	0/0	0/0	0/0	0/0	0/1	0/1	0/1	intergenic_region	MODIFIER	LOC100156834-LOC110256958
NC_010443.5	1	51241093	C	G	0/0	0/0	0/0	0/0	0/0	0/0	0/1	0/1	0/1	intergenic_region	MODIFIER	LOC100156834-LOC110256958
NC_010443.5	1	51241227	G	A	0/0	0/0	0/0	0/0	0/0	0/0	0/1	0/1	0/1	intergenic_region	MODIFIER	LOC100156834-LOC110256958
NC_010443.5	1	51243111	C	T	0/0	0/0	0/0	0/0	0/0	0/0	0/1	0/1	0/1	intergenic_region	MODIFIER	LOC100156834-LOC110256958
NC_010443.5	1	51243447	C	G	0/0	0/0	0/0	0/0	0/0	0/0	0/1	0/1	0/1	intergenic_region	MODIFIER	LOC100156834-LOC110256958
NC_010443.5	1	51243696	C	T	0/0	0/0	0/0	0/0	0/0	0/0	0/1	0/1	0/1	intergenic_region	MODIFIER	LOC100156834-LOC110256958
NC_010443.5	1	51243777	A	T	0/0	0/0	0/0	0/0	0/0	0/0	0/1	0/1	0/1	intergenic_region	MODIFIER	LOC100156834-LOC110256958
NC_010443.5	1	51244247	C	G	0/0	0/0	0/0	0/0	0/0	0/0	0/1	0/1	0/1	intergenic_region	MODIFIER	LOC100156834-LOC110256958
NC_010443.5	1	51244710	G	A	0/0	0/0	0/0	0/0	0/0	0/0	0/1	0/1	0/1	intergenic_region	MODIFIER	LOC100156834-LOC110256958
NC_010443.5	1	51247079	G	T	0/0	0/0	0/0	0/0	0/0	0/0	0/1	0/1	0/1	intergenic_region	MODIFIER	LOC100156834-LOC110256958
NC_010443.5	1	51251438	A	C	0/0	0/0	0/0	0/0	0/0	0/0	0/1	0/1	0/1	intergenic_region	MODIFIER	LOC100156834-LOC110256958
NC_010443.5	1	51253515	T	C	0/0	0/0	0/0	0/0	0/0	0/0	0/1	0/1	0/1	intergenic_region	MODIFIER	LOC100156834-LOC110256958
NC_010443.5	1	51254548	T	C	0/0	0/0	0/0	0/0	0/0	0/0	0/1	0/1	0/1	intergenic_region	MODIFIER	LOC100156834-LOC110256958
NC_010443.5	1	51255896	T	G	0/0	0/0	0/0	0/0	0/0	0/0	0/1	0/1	0/1	intergenic_region	MODIFIER	LOC100156834-LOC110256958
NC_010443.5	1	51256374	C	T	0/0	0/0	0/0	0/0	0/0	0/0	0/1	0/1	0/1	intergenic_region	MODIFIER	LOC100156834-LOC110256958
NC_010443.5	1	51258515	C	T	0/0	0/0	0/0	0/0	0/0	0/0	0/1	0/1	0/1	intergenic_region	MODIFIER	LOC100156834-LOC110256958
NC_010443.5	1	51258874	G	A	0/0	0/0	0/0	0/0	0/0	0/0	0/1	0/1	0/1	intergenic_region	MODIFIER	LOC100156834-LOC110256958
NC_010443.5	1	51262432	A	G	0/0	0/0	0/0	0/0	0/0	0/0	0/1	0/1	0/1	intergenic_region	MODIFIER	LOC100156834-LOC110256958
NC_010443.5	1	51263698	A	T	0/0	0/0	0/0	0/0	0/0	0/0	0/1	0/1	0/1	intergenic_region	MODIFIER	LOC100156834-LOC110256958
NC_010443.5	1	51297091	G	A	0/0	0/0	0/0	0/0	0/0	0/0	0/1	0/1	0/1	intergenic_region	MODIFIER	LOC110256958-OGFRL1
NC_010443.5	1	51297266	A	G	0/0	0/0	0/0	0/0	0/0	0/0	0/1	0/1	0/1	intergenic_region	MODIFIER	LOC110256958-OGFRL1
NC_010443.5	1	51297490	A	C	0/0	0/0	0/0	0/0	0/0	0/0	0/1	0/1	0/1	intergenic_region	MODIFIER	LOC110256958-OGFRL1
NC_010443.5	1	51298693	C	T	0/0	0/0	0/0	0/0	0/0	0/0	0/1	0/1	0/1	intergenic_region	MODIFIER	LOC110256958-OGFRL1
NC_010443.5	1	51298946	C	A	0/0	0/0	0/0	0/0	0/0	0/0	0/1	0/1	0/1	intergenic_region	MODIFIER	LOC110256958-OGFRL1
NC_010443.5	1	51300201	G	C	0/0	0/0	0/0	0/0	0/0	0/0	0/1	0/1	0/1	intergenic_region	MODIFIER	LOC110256958-OGFRL1
NC_010443.5	1	51300303	C	T	0/0	0/0	0/0	0/0	0/0	0/0	0/1	0/1	0/1	intergenic_region	MODIFIER	LOC110256958-OGFRL1
NC_010443.5	1	51300304	A	G	0/0	0/0	0/0	0/0	0/0	0/0	0/1	0/1	0/1	intergenic_region	MODIFIER	LOC110256958-OGFRL1
NC_010443.5	1	51300424	G	A	0/0	0/0	0/0	0/0	0/0	0/0	0/1	0/1	0/1	intergenic_region	MODIFIER	LOC110256958-OGFRL1
NC_010443.5	1	51300636	G	A	0/0	0/0	0/0	0/0	0/0	0/0	0/1	0/1	0/1	intergenic_region	MODIFIER	LOC110256958-OGFRL1
NC_010443.5	1	51300660	A	G	0/0	0/0	0/0	0/0	0/0	0/0	0/1	0/1	0/1	intergenic_region	MODIFIER	LOC110256958-OGFRL1
NC_010443.5	1	51300661	A	C	0/0	0/0	0/0	0/0	0/0	0/0	0/1	0/1	0/1	intergenic_region	MODIFIER	LOC110256958-OGFRL1
NC_010443.5	1	51300889	T	C	0/0	0/0	0/0	0/0	0/0	0/0	0/1	0/1	0/1	intergenic_region	MODIFIER	LOC110256958-OGFRL1
NC_010443.5	1	51300951	A	C	0/0	0/0	0/0	0/0	0/0	0/0	0/1	0/1	0/1	intergenic_region	MODIFIER	LOC110256958-OGFRL1
NC_010443.5	1	51300977	T	C	0/0	0/0	0/0	0/0	0/0	0/0	0/1	0/1	0/1	intergenic_region	MODIFIER	LOC110256958-OGFRL1
NC_010443.5	1	51301007	T	C	0/0	0/0	0/0	0/0	0/0	0/0	0/1	0/1	0/1	intergenic_region	MODIFIER	LOC110256958-OGFRL1
NC_010443.5	1	51301079	G	A	0/0	0/0	0/0	0/0	0/0	0/0	0/1	0/1	0/1	intergenic_region	MODIFIER	LOC110256958-OGFRL1
NC_010443.5	1	51301101	A	G	0/0	0/0	0/0	0/0	0/0	0/0	0/1	0/1	0/1	intergenic_region	MODIFIER	LOC110256958-OGFRL1
NC_010443.5	1	51301207	A	G	0/0	0/0	0/0	0/0	0/0	0/0	0/1	0/1	0/1	intergenic_region	MODIFIER	LOC110256958-OGFRL1
NC_010443.5	1	51301612	A	G	0/0	0/0	0/0	0/0	0/0	0/0	0/1	0/1	0/1	intergenic_region	MODIFIER	LOC110256958-OGFRL1
NC_010443.5	1	51301616	C	T	0/0	0/0	0/0	0/0	0/0	0/0	0/1	0/1	0/1	intergenic_region	MODIFIER	LOC110256958-OGFRL1
NC_010443.5	1	51301619	G	A	1/1	1/1	1/1	1/1	1/1	1/1	0/1	0/1	0/1	intergenic_region	MODIFIER	LOC110256958-OGFRL1
NC_010443.5	1	51301664	A	G	0/0	0/0	0/0	0/0	0/0	0/0	0/1	0/1	0/1	intergenic_region	MODIFIER	LOC110256958-OGFRL1
NC_010443.5	1	51301712	T	A	0/0	0/0	0/0	0/0	0/0	0/0	0/1	0/1	0/1	intergenic_region	MODIFIER	LOC110256958-OGFRL1
NC_010443.5	1	51301736	G	A	0/0	0/0	0/0	0/0	0/0	0/0	0/1	0/1	0/1	intergenic_region	MODIFIER	LOC110256958-OGFRL1
NC_010443.5	1	51301787	T	C	0/0	0/0	0/0	0/0	0/0	0/0	0/1	0/1	0/1	intergenic_region	MODIFIER	LOC110256958-OGFRL1
NC_010443.5	1	51301975	G	A	1/1	1/1	1/1	1/1	1/1	1/1	0/1	0/1	0/1	intergenic_region	MODIFIER	LOC110256958-OGFRL1
NC_010443.5	1	51302052	C	T	0/0	0/0	0/0	0/0	0/0	0/0	0/1	0/1	0/1	intergenic_region	MODIFIER	LOC110256958-OGFRL1
NC_010443.5	1	51302085	T	G	0/0	0/0	0/0	0/0	0/0	0/0	0/1	0/1	0/1	intergenic_region	MODIFIER	LOC110256958-OGFRL1
NC_010443.5	1	51302314	T	C	0/0	0/0	0/0	0/0	0/0	0/0	0/1	0/1	0/1	intergenic_region	MODIFIER	LOC110256958-OGFRL1
NC_010443.5	1	51302660	G	T	0/0	0/0	0/0	0/0	0/0	0/0	0/1	0/1	0/1	intergenic_region	MODIFIER	LOC110256958-OGFRL1
NC_010443.5	1	51303251	C	T	0/0	0/0	0/0	0/0	0/0	0/0	0/1	0/1	0/1	intergenic_region	MODIFIER	LOC110256958-OGFRL1
NC_010443.5	1	51315429	C	T	0/0	0/0	0/0	0/0	0/0	0/0	0/1	0/1	0/1	5_prime_UTR_variant	MODIFIER	OGFRL1
NC_010443.5	1	51385851	C	T	0/0	0/0	0/0	0/0	0/0	0/0	0/1	0/1	0/1	upstream_gene_variant	MODIFIER	MIR30C-2
NC_010443.5	1	51387805	C	T	0/0	0/0	0/0	0/0	0/0	0/0	0/1	0/1	0/1	intron_variant	MODIFIER	LOC102157778
NC_010443.5	1	51389748	T	A	0/0	0/0	0/0	0/0	0/0	0/0	0/1	0/1	0/1	intron_variant	MODIFIER	LOC102157778
NC_010443.5	1	51390708	G	A	0/0	0/0	0/0	0/0	0/0	0/0	0/1	0/1	0/1	intron_variant	MODIFIER	LOC102157778
NC_010443.5	1	51391746	A	T	0/0	0/0	0/0	0/0	0/0	0/0	0/1	0/1	0/1	intron_variant	MODIFIER	LOC102157778
NC_010443.5	1	51393564	T	C	0/0	0/0	0/0	0/0	0/0	0/0	0/1	0/1	0/1	intron_variant	MODIFIER	LOC102157778
NC_010443.5	1	51396385	G	A	0/0	0/0	0/0	0/0	0/0	0/0	0/1	0/1	0/1	intron_variant	MODIFIER	LOC102157778
NC_010443.5	1	51396922	T	C	0/0	0/0	0/0	0/0	0/0	0/0	0/1	0/1	0/1	intron_variant	MODIFIER	LOC102157778
NC_010443.5	1	51397318	A	C	0/0	0/0	0/0	0/0	0/0	0/0	0/1	0/1	0/1	intron_variant	MODIFIER	LOC102157778
NC_010443.5	1	51402761	T	A	0/0	0/0	0/0	0/0	0/0	0/0	0/1	0/1	0/1	intron_variant	MODIFIER	LOC102157778
NC_010443.5	1	51402985	G	A	0/0	0/0	0/0	0/0	0/0	0/0	0/1	0/1	0/1	intron_variant	MODIFIER	LOC102157778
NC_010443.5	1	51409414	C	A	0/0	0/0	0/0	0/0	0/0	0/0	0/1	0/1	0/1	intron_variant	MODIFIER	LOC102157778
NC_010443.5	1	51409794	A	T	1/1	1/1	1/1	1/1	1/1	1/1	0/1	0/1	0/1	intron_variant	MODIFIER	LOC102157778
NC_010443.5	1	51410075	A	G	1/1	1/1	1/1	1/1	1/1	1/1	0/1	0/1	0/1	intron_variant	MODIFIER	LOC102157778
NC_010443.5	1	51410152	G	A	1/1	1/1	1/1	1/1	1/1	1/1	0/1	0/1	0/1	intron_variant	MODIFIER	LOC102157778
NC_010443.5	1	51410394	G	A	1/1	1/1	1/1	1/1	1/1	1/1	0/1	0/1	0/1	intron_variant	MODIFIER	LOC102157778
NC_010443.5	1	51410874	G	T	0/0	0/0	0/0	0/0	0/0	0/0	0/1	0/1	0/1	downstream_gene_variant	MODIFIER	MIR30A
NC_010443.5	1	51413185	C	G	0/0	0/0	0/0	0/0	0/0	0/0	0/1	0/1	0/1	upstream_gene_variant	MODIFIER	MIR30A
NC_010443.5	1	51414529	C	T	1/1	1/1	1/1	1/1	1/1	1/1	0/1	0/1	0/1	upstream_gene_variant	MODIFIER	MIR30A
NC_010443.5	1	51415182	T	C	1/1	1/1	1/1	1/1	1/1	1/1	0/1	0/1	0/1	intron_variant	MODIFIER	LOC102157778
NC_010443.5	1	51415899	G	A	0/0	0/0	0/0	0/0	0/0	0/0	0/1	0/1	0/1	intron_variant	MODIFIER	LOC102157778
NC_010443.5	1	51416296	C	T	0/0	0/0	0/0	0/0	0/0	0/0	0/1	0/1	0/1	synonymous_variant	LOW	LOC102157778
NC_010443.5	1	51470940	A	C	0/0	0/0	0/0	0/0	0/0	0/0	0/1	0/1	0/1	intergenic_region	MODIFIER	LOC102157778-RIMS1
NC_010443.5	1	51741994	T	C	0/0	0/0	0/0	0/0	0/0	0/0	0/1	0/1	0/1	intergenic_region	MODIFIER	LOC102157778-RIMS1
NC_010443.5	1	51838889	T	A	0/0	0/0	0/0	0/0	0/0	0/0	0/1	0/1	0/1	intron_variant	MODIFIER	RIMS1
NC_010443.5	1	51991636	A	G	0/0	0/0	0/0	0/0	0/0	0/0	0/1	0/1	0/1	intron_variant	MODIFIER	RIMS1
NC_010443.5	1	51991654	T	A	0/0	0/0	0/0	0/0	0/0	0/0	0/1	0/1	0/1	intron_variant	MODIFIER	RIMS1
NC_010443.5	1	51991952	C	G	0/0	0/0	0/0	0/0	0/0	0/0	0/1	0/1	0/1	intron_variant	MODIFIER	RIMS1
NC_010443.5	1	51992024	A	C	0/0	0/0	0/0	0/0	0/0	0/0	0/1	0/1	0/1	intron_variant	MODIFIER	RIMS1
NC_010443.5	1	51992103	G	A	0/0	0/0	0/0	0/0	0/0	0/0	0/1	0/1	0/1	intron_variant	MODIFIER	RIMS1
NC_010443.5	1	51992239	G	A	0/0	0/0	0/0	0/0	0/0	0/0	0/1	0/1	0/1	intron_variant	MODIFIER	RIMS1
NC_010443.5	1	51992486	C	T	0/0	0/0	0/0	0/0	0/0	0/0	0/1	0/1	0/1	intron_variant	MODIFIER	RIMS1
NC_010443.5	1	51992514	G	T	0/0	0/0	0/0	0/0	0/0	0/0	0/1	0/1	0/1	intron_variant	MODIFIER	RIMS1
NC_010443.5	1	51992811	C	T	0/0	0/0	0/0	0/0	0/0	0/0	0/1	0/1	0/1	intron_variant	MODIFIER	RIMS1
NC_010443.5	1	51992815	G	A	0/0	0/0	0/0	0/0	0/0	0/0	0/1	0/1	0/1	intron_variant	MODIFIER	RIMS1
NC_010443.5	1	51992839	T	A	0/0	0/0	0/0	0/0	0/0	0/0	0/1	0/1	0/1	intron_variant	MODIFIER	RIMS1
NC_010443.5	1	51992975	T	C	0/0	0/0	0/0	0/0	0/0	0/0	0/1	0/1	0/1	intron_variant	MODIFIER	RIMS1
NC_010443.5	1	51992981	G	A	0/0	0/0	0/0	0/0	0/0	0/0	0/1	0/1	0/1	intron_variant	MODIFIER	RIMS1
NC_010443.5	1	51993052	A	T	0/0	0/0	0/0	0/0	0/0	0/0	0/1	0/1	0/1	intron_variant	MODIFIER	RIMS1
NC_010443.5	1	51993126	G	T	0/0	0/0	0/0	0/0	0/0	0/0	0/1	0/1	0/1	intron_variant	MODIFIER	RIMS1
NC_010443.5	1	51993177	A	G	0/0	0/0	0/0	0/0	0/0	0/0	0/1	0/1	0/1	intron_variant	MODIFIER	RIMS1
NC_010443.5	1	51993180	A	C	0/0	0/0	0/0	0/0	0/0	0/0	0/1	0/1	0/1	intron_variant	MODIFIER	RIMS1
NC_010443.5	1	51993182	C	T	0/0	0/0	0/0	0/0	0/0	0/0	0/1	0/1	0/1	intron_variant	MODIFIER	RIMS1
NC_010443.5	1	51993260	T	C	0/0	0/0	0/0	0/0	0/0	0/0	0/1	0/1	0/1	intron_variant	MODIFIER	RIMS1
NC_010443.5	1	51993281	T	C	0/0	0/0	0/0	0/0	0/0	0/0	0/1	0/1	0/1	intron_variant	MODIFIER	RIMS1
NC_010443.5	1	51993329	C	A	0/0	0/0	0/0	0/0	0/0	0/0	0/1	0/1	0/1	intron_variant	MODIFIER	RIMS1
NC_010443.5	1	51993375	A	G	0/0	0/0	0/0	0/0	0/0	0/0	0/1	0/1	0/1	intron_variant	MODIFIER	RIMS1
NC_010443.5	1	51993431	A	G	0/0	0/0	0/0	0/0	0/0	0/0	0/1	0/1	0/1	intron_variant	MODIFIER	RIMS1
NC_010443.5	1	51993786	G	T	0/0	0/0	0/0	0/0	0/0	0/0	0/1	0/1	0/1	intron_variant	MODIFIER	RIMS1
NC_010443.5	1	51994016	G	T	0/0	0/0	0/0	0/0	0/0	0/0	0/1	0/1	0/1	intron_variant	MODIFIER	RIMS1
NC_010443.5	1	51994362	G	C	0/0	0/0	0/0	0/0	0/0	0/0	0/1	0/1	0/1	intron_variant	MODIFIER	RIMS1
NC_010443.5	1	51994390	T	A	0/0	0/0	0/0	0/0	0/0	0/0	0/1	0/1	0/1	intron_variant	MODIFIER	RIMS1
NC_010443.5	1	51994452	G	A	0/0	0/0	0/0	0/0	0/0	0/0	0/1	0/1	0/1	intron_variant	MODIFIER	RIMS1
NC_010443.5	1	51994541	G	A	0/0	0/0	0/0	0/0	0/0	0/0	0/1	0/1	0/1	intron_variant	MODIFIER	RIMS1
NC_010443.5	1	51994643	T	A	0/0	0/0	0/0	0/0	0/0	0/0	0/1	0/1	0/1	intron_variant	MODIFIER	RIMS1
NC_010443.5	1	51994743	G	T	0/0	0/0	0/0	0/0	0/0	0/0	0/1	0/1	0/1	intron_variant	MODIFIER	RIMS1
NC_010443.5	1	51994967	A	G	0/0	0/0	0/0	0/0	0/0	0/0	0/1	0/1	0/1	intron_variant	MODIFIER	RIMS1
NC_010443.5	1	51995324	T	A	0/0	0/0	0/0	0/0	0/0	0/0	0/1	0/1	0/1	intron_variant	MODIFIER	RIMS1
NC_010443.5	1	51995402	A	C	0/0	0/0	0/0	0/0	0/0	0/0	0/1	0/1	0/1	intron_variant	MODIFIER	RIMS1
NC_010443.5	1	51995517	C	A	0/0	0/0	0/0	0/0	0/0	0/0	0/1	0/1	0/1	intron_variant	MODIFIER	RIMS1
NC_010443.5	1	51995626	G	T	0/0	0/0	0/0	0/0	0/0	0/0	0/1	0/1	0/1	intron_variant	MODIFIER	RIMS1
NC_010443.5	1	51995688	G	T	0/0	0/0	0/0	0/0	0/0	0/0	0/1	0/1	0/1	intron_variant	MODIFIER	RIMS1
NC_010443.5	1	51995968	T	C	0/0	0/0	0/0	0/0	0/0	0/0	0/1	0/1	0/1	intron_variant	MODIFIER	RIMS1
NC_010443.5	1	51996502	C	T	0/0	0/0	0/0	0/0	0/0	0/0	0/1	0/1	0/1	intron_variant	MODIFIER	RIMS1
NC_010443.5	1	51996553	T	C	0/0	0/0	0/0	0/0	0/0	0/0	0/1	0/1	0/1	intron_variant	MODIFIER	RIMS1
NC_010443.5	1	51996916	A	G	0/0	0/0	0/0	0/0	0/0	0/0	0/1	0/1	0/1	intron_variant	MODIFIER	RIMS1
NC_010443.5	1	51996928	A	G	0/0	0/0	0/0	0/0	0/0	0/0	0/1	0/1	0/1	intron_variant	MODIFIER	RIMS1
NC_010443.5	1	51996933	G	C	1/1	1/1	1/1	1/1	1/1	1/1	0/1	0/1	0/1	intron_variant	MODIFIER	RIMS1
NC_010443.5	1	51996938	C	G	0/0	0/0	0/0	0/0	0/0	0/0	0/1	0/1	0/1	intron_variant	MODIFIER	RIMS1
NC_010443.5	1	51996943	C	G	0/0	0/0	0/0	0/0	0/0	0/0	0/1	0/1	0/1	intron_variant	MODIFIER	RIMS1
NC_010443.5	1	51996962	G	A	0/0	0/0	0/0	0/0	0/0	0/0	0/1	0/1	0/1	intron_variant	MODIFIER	RIMS1
NC_010443.5	1	51997045	C	T	0/0	0/0	0/0	0/0	0/0	0/0	0/1	0/1	0/1	intron_variant	MODIFIER	RIMS1
NC_010443.5	1	51997098	T	C	0/0	0/0	0/0	0/0	0/0	0/0	0/1	0/1	0/1	intron_variant	MODIFIER	RIMS1
NC_010443.5	1	51997148	A	C	0/0	0/0	0/0	0/0	0/0	0/0	0/1	0/1	0/1	intron_variant	MODIFIER	RIMS1
NC_010443.5	1	51997477	C	T	0/0	0/0	0/0	0/0	0/0	0/0	0/1	0/1	0/1	intron_variant	MODIFIER	RIMS1
NC_010443.5	1	51997541	T	A	0/0	0/0	0/0	0/0	0/0	0/0	0/1	0/1	0/1	intron_variant	MODIFIER	RIMS1
NC_010443.5	1	51997565	A	T	1/1	1/1	1/1	1/1	1/1	1/1	0/1	0/1	0/1	intron_variant	MODIFIER	RIMS1
NC_010443.5	1	51997651	C	T	0/0	0/0	0/0	0/0	0/0	0/0	0/1	0/1	0/1	intron_variant	MODIFIER	RIMS1
NC_010443.5	1	51997779	A	G	0/0	0/0	0/0	0/0	0/0	0/0	0/1	0/1	0/1	intron_variant	MODIFIER	RIMS1
NC_010443.5	1	51998038	T	C	0/0	0/0	0/0	0/0	0/0	0/0	0/1	0/1	0/1	intron_variant	MODIFIER	RIMS1
NC_010443.5	1	51998091	A	G	1/1	1/1	1/1	1/1	1/1	1/1	0/1	0/1	0/1	intron_variant	MODIFIER	RIMS1
NC_010443.5	1	51998439	C	T	1/1	1/1	1/1	1/1	1/1	1/1	0/1	0/1	0/1	intron_variant	MODIFIER	RIMS1
NC_010443.5	1	51998529	C	T	0/0	0/0	0/0	0/0	0/0	0/0	0/1	0/1	0/1	intron_variant	MODIFIER	RIMS1
NC_010443.5	1	51998536	A	G	0/0	0/0	0/0	0/0	0/0	0/0	0/1	0/1	0/1	intron_variant	MODIFIER	RIMS1
NC_010443.5	1	51998561	A	C	0/0	0/0	0/0	0/0	0/0	0/0	0/1	0/1	0/1	intron_variant	MODIFIER	RIMS1
NC_010443.5	1	51999038	T	G	0/0	0/0	0/0	0/0	0/0	0/0	0/1	0/1	0/1	intron_variant	MODIFIER	RIMS1
NC_010443.5	1	51999142	C	G	0/0	0/0	0/0	0/0	0/0	0/0	0/1	0/1	0/1	intron_variant	MODIFIER	RIMS1
NC_010443.5	1	51999252	A	G	0/0	0/0	0/0	0/0	0/0	0/0	0/1	0/1	0/1	intron_variant	MODIFIER	RIMS1
NC_010443.5	1	51999278	T	C	0/0	0/0	0/0	0/0	0/0	0/0	0/1	0/1	0/1	intron_variant	MODIFIER	RIMS1
NC_010443.5	1	51999308	T	C	0/0	0/0	0/0	0/0	0/0	0/0	0/1	0/1	0/1	intron_variant	MODIFIER	RIMS1
NC_010443.5	1	51999471	G	A	0/0	0/0	0/0	0/0	0/0	0/0	0/1	0/1	0/1	intron_variant	MODIFIER	RIMS1
NC_010443.5	1	51999598	C	T	1/1	1/1	1/1	1/1	1/1	1/1	0/1	0/1	0/1	intron_variant	MODIFIER	RIMS1
NC_010443.5	1	51999609	T	A	0/0	0/0	0/0	0/0	0/0	0/0	0/1	0/1	0/1	intron_variant	MODIFIER	RIMS1
NC_010443.5	1	51999710	A	T	0/0	0/0	0/0	0/0	0/0	0/0	0/1	0/1	0/1	intron_variant	MODIFIER	RIMS1
NC_010443.5	1	51999786	A	G	0/0	0/0	0/0	0/0	0/0	0/0	0/1	0/1	0/1	intron_variant	MODIFIER	RIMS1
NC_010443.5	1	51999811	A	G	0/0	0/0	0/0	0/0	0/0	0/0	0/1	0/1	0/1	intron_variant	MODIFIER	RIMS1
NC_010443.5	1	52050597	A	G	0/0	0/0	0/0	0/0	0/0	0/0	0/1	0/1	0/1	intron_variant	MODIFIER	RIMS1
NC_010443.5	1	52109362	A	G	0/0	0/0	0/0	0/0	0/0	0/0	0/1	0/1	0/1	intron_variant	MODIFIER	RIMS1
NC_010443.5	1	52251787	T	C	0/0	0/0	0/0	0/0	0/0	0/0	0/1	0/1	0/1	intron_variant	MODIFIER	LOC106508874
NC_010443.5	1	52254852	G	A	0/0	0/0	0/0	0/0	0/0	0/0	0/1	0/1	0/1	intron_variant	MODIFIER	LOC106508874
NC_010443.5	1	52254870	T	C	0/0	0/0	0/0	0/0	0/0	0/0	0/1	0/1	0/1	intron_variant	MODIFIER	LOC106508874
NC_010443.5	1	52255310	C	A	0/0	0/0	0/0	0/0	0/0	0/0	0/1	0/1	0/1	intron_variant	MODIFIER	LOC106508874
NC_010443.5	1	52261744	A	C	0/0	0/0	0/0	0/0	0/0	0/0	0/1	0/1	0/1	intron_variant	MODIFIER	LOC106508874
NC_010443.5	1	52279923	T	G	0/0	0/0	0/0	0/0	0/0	0/0	0/1	0/1	0/1	intron_variant	MODIFIER	LOC106508874
NC_010443.5	1	52280460	C	T	1/1	1/1	1/1	1/1	1/1	1/1	0/1	0/1	0/1	intron_variant	MODIFIER	LOC106508874
NC_010443.5	1	52283726	T	C	1/1	1/1	1/1	1/1	1/1	1/1	0/1	0/1	0/1	intron_variant	MODIFIER	LOC106508874
NC_010443.5	1	52304273	G	A	0/0	0/0	0/0	0/0	0/0	0/0	0/1	0/1	0/1	intron_variant	MODIFIER	LOC106508874
NC_010443.5	1	52479651	C	T	0/0	0/0	0/0	0/0	0/0	0/0	0/1	0/1	0/1	intron_variant	MODIFIER	KCNQ5
NC_010443.5	1	52974042	T	C	1/1	1/1	1/1	1/1	1/1	1/1	0/1	0/1	0/1	intergenic_region	MODIFIER	LOC100511846-DPPA5
NC_010443.5	1	52985109	A	G	0/0	0/0	0/0	0/0	0/0	0/0	0/1	0/1	0/1	downstream_gene_variant	MODIFIER	DPPA5
NC_010443.5	1	52991502	T	C	1/1	1/1	1/1	1/1	1/1	1/1	0/1	0/1	0/1	intergenic_region	MODIFIER	DPPA5-KHDC3L
NC_010443.5	1	53542513	C	T	0/0	0/0	0/0	0/0	0/0	0/0	0/1	0/1	0/1	intergenic_region	MODIFIER	CEP162-TBX18
NC_010443.5	1	53545126	G	C	1/1	1/1	1/1	1/1	1/1	1/1	0/1	0/1	0/1	intergenic_region	MODIFIER	CEP162-TBX18
NC_010443.5	1	53553597	G	A	0/0	0/0	0/0	0/0	0/0	0/0	0/1	0/1	0/1	intergenic_region	MODIFIER	CEP162-TBX18
NC_010443.5	1	53554736	C	T	0/0	0/0	0/0	0/0	0/0	0/0	0/1	0/1	0/1	intergenic_region	MODIFIER	CEP162-TBX18
NC_010443.5	1	53555735	G	A	0/0	0/0	0/0	0/0	0/0	0/0	0/1	0/1	0/1	intergenic_region	MODIFIER	CEP162-TBX18
NC_010443.5	1	53555817	A	T	0/0	0/0	0/0	0/0	0/0	0/0	0/1	0/1	0/1	intergenic_region	MODIFIER	CEP162-TBX18
NC_010443.5	1	53556323	G	A	0/0	0/0	0/0	0/0	0/0	0/0	0/1	0/1	0/1	intergenic_region	MODIFIER	CEP162-TBX18
NC_010443.5	1	53556416	G	C	0/0	0/0	0/0	0/0	0/0	0/0	0/1	0/1	0/1	intergenic_region	MODIFIER	CEP162-TBX18
NC_010443.5	1	53559961	A	C	0/0	0/0	0/0	0/0	0/0	0/0	0/1	0/1	0/1	intergenic_region	MODIFIER	CEP162-TBX18
NC_010443.5	1	53560903	C	G	0/0	0/0	0/0	0/0	0/0	0/0	0/1	0/1	0/1	intergenic_region	MODIFIER	CEP162-TBX18
NC_010443.5	1	53568396	G	A	0/0	0/0	0/0	0/0	0/0	0/0	0/1	0/1	0/1	intergenic_region	MODIFIER	CEP162-TBX18
NC_010443.5	1	54405038	G	A	0/1	0/1	0/1	0/1	0/1	0/1	0/0	0/0	0/0	intron_variant	MODIFIER	NT5E
NC_010443.5	1	54406649	T	A	0/1	0/1	0/1	0/1	0/1	0/1	0/0	0/0	0/0	intron_variant	MODIFIER	NT5E
NC_010443.5	1	55282229	C	T	0/1	0/1	0/1	0/1	0/1	0/1	1/1	1/1	1/1	intergenic_region	MODIFIER	LOC102160378-HTR1E
NC_010443.5	1	55830613	A	C	0/1	0/1	0/1	0/1	0/1	0/1	1/1	1/1	1/1	synonymous_variant	LOW	CFAP206
NC_010443.5	1	55848710	T	G	0/1	0/1	0/1	0/1	0/1	0/1	0/0	0/0	0/0	intron_variant	MODIFIER	CFAP206
NC_010443.5	1	55849020	G	A	0/1	0/1	0/1	0/1	0/1	0/1	0/0	0/0	0/0	intron_variant	MODIFIER	CFAP206
NC_010443.5	1	55849041	G	A	0/1	0/1	0/1	0/1	0/1	0/1	0/0	0/0	0/0	intron_variant	MODIFIER	CFAP206
NC_010443.5	1	55849151	G	A	0/1	0/1	0/1	0/1	0/1	0/1	0/0	0/0	0/0	intron_variant	MODIFIER	CFAP206
NC_010443.5	1	55850079	C	G	0/1	0/1	0/1	0/1	0/1	0/1	0/0	0/0	0/0	intron_variant	MODIFIER	CFAP206
NC_010443.5	1	58113468	C	T	0/1	0/1	0/1	0/1	0/1	0/1	1/1	1/1	1/1	intron_variant	MODIFIER	BACH2
NC_010443.5	1	58113869	C	T	0/1	0/1	0/1	0/1	0/1	0/1	1/1	1/1	1/1	intron_variant	MODIFIER	BACH2
NC_010443.5	1	58113942	C	T	0/1	0/1	0/1	0/1	0/1	0/1	1/1	1/1	1/1	intron_variant	MODIFIER	BACH2
NC_010443.5	1	58114035	T	C	0/1	0/1	0/1	0/1	0/1	0/1	1/1	1/1	1/1	intron_variant	MODIFIER	BACH2
NC_010443.5	1	58114041	T	C	0/1	0/1	0/1	0/1	0/1	0/1	1/1	1/1	1/1	intron_variant	MODIFIER	BACH2
NC_010443.5	1	58114179	G	A	0/1	0/1	0/1	0/1	0/1	0/1	1/1	1/1	1/1	intron_variant	MODIFIER	BACH2
NC_010443.5	1	58117886	T	C	0/1	0/1	0/1	0/1	0/1	0/1	1/1	1/1	1/1	intron_variant	MODIFIER	BACH2
NC_010443.5	1	60297537	G	A	0/1	0/1	0/1	0/1	0/1	0/1	0/0	0/0	0/0	intergenic_region	MODIFIER	LOC106508895-EPHA7
NC_010443.5	1	60297541	T	C	0/1	0/1	0/1	0/1	0/1	0/1	0/0	0/0	0/0	intergenic_region	MODIFIER	LOC106508895-EPHA7
NC_010443.5	1	62249479	C	T	./.	./.	./.	./.	./.	./.	1/1	1/1	1/1	intergenic_region	MODIFIER	LOC100621012-LOC110260379
NC_010443.5	1	65111617	A	G	./.	./.	./.	./.	./.	./.	1/1	1/1	1/1	intron_variant	MODIFIER	LOC102160801
NC_010443.5	1	66070297	T	C	0/0	0/0	0/0	0/0	0/0	0/0	0/1	0/1	0/1	intergenic_region	MODIFIER	FBXL4-FAXC
NC_010443.5	1	66194760	C	G	0/1	0/1	0/1	0/1	0/1	0/1	0/0	0/0	0/0	intergenic_region	MODIFIER	FBXL4-FAXC
NC_010443.5	1	66195041	G	A	0/1	0/1	0/1	0/1	0/1	0/1	0/0	0/0	0/0	intergenic_region	MODIFIER	FBXL4-FAXC
NC_010443.5	1	66195203	G	A	0/1	0/1	0/1	0/1	0/1	0/1	0/0	0/0	0/0	intergenic_region	MODIFIER	FBXL4-FAXC
NC_010443.5	1	66195302	C	T	0/1	0/1	0/1	0/1	0/1	0/1	0/0	0/0	0/0	intergenic_region	MODIFIER	FBXL4-FAXC
NC_010443.5	1	66195403	G	A	0/1	0/1	0/1	0/1	0/1	0/1	0/0	0/0	0/0	intergenic_region	MODIFIER	FBXL4-FAXC
NC_010443.5	1	66195430	C	G	0/1	0/1	0/1	0/1	0/1	0/1	0/0	0/0	0/0	intergenic_region	MODIFIER	FBXL4-FAXC
NC_010443.5	1	66195547	A	G	0/1	0/1	0/1	0/1	0/1	0/1	0/0	0/0	0/0	intergenic_region	MODIFIER	FBXL4-FAXC
NC_010443.5	1	66195555	T	A	0/1	0/1	0/1	0/1	0/1	0/1	0/0	0/0	0/0	intergenic_region	MODIFIER	FBXL4-FAXC
NC_010443.5	1	66195578	C	T	0/1	0/1	0/1	0/1	0/1	0/1	0/0	0/0	0/0	intergenic_region	MODIFIER	FBXL4-FAXC
NC_010443.5	1	66195640	G	A	0/1	0/1	0/1	0/1	0/1	0/1	0/0	0/0	0/0	intergenic_region	MODIFIER	FBXL4-FAXC
NC_010443.5	1	66195701	C	T	0/1	0/1	0/1	0/1	0/1	0/1	0/0	0/0	0/0	intergenic_region	MODIFIER	FBXL4-FAXC
NC_010443.5	1	66219624	C	T	0/1	0/1	0/1	0/1	0/1	0/1	0/0	0/0	0/0	intergenic_region	MODIFIER	FBXL4-FAXC
NC_010443.5	1	66373522	G	A	0/1	0/1	0/1	0/1	0/1	0/1	1/1	1/1	1/1	intron_variant	MODIFIER	PNISR
NC_010443.5	1	66983531	C	A	0/1	0/1	0/1	0/1	0/1	0/1	0/0	0/0	0/0	intergenic_region	MODIFIER	LOC100515111-SIM1
NC_010443.5	1	67092252	A	G	0/0	0/0	0/0	0/0	0/0	0/0	0/1	0/1	0/1	intergenic_region	MODIFIER	LOC100515111-SIM1
NC_010443.5	1	68350194	C	T	0/0	0/0	0/0	0/0	0/0	0/0	0/1	0/1	0/1	intron_variant	MODIFIER	GRIK2
NC_010443.5	1	68357477	G	A	0/0	0/0	0/0	0/0	0/0	0/0	0/1	0/1	0/1	intron_variant	MODIFIER	GRIK2
NC_010443.5	1	68364386	A	G	0/0	0/0	0/0	0/0	0/0	0/0	0/1	0/1	0/1	intron_variant	MODIFIER	GRIK2
NC_010443.5	1	68433895	G	A	0/0	0/0	0/0	0/0	0/0	0/0	0/1	0/1	0/1	intron_variant	MODIFIER	GRIK2
NC_010443.5	1	68521230	G	C	0/0	0/0	0/0	0/0	0/0	0/0	0/1	0/1	0/1	intron_variant	MODIFIER	GRIK2
NC_010443.5	1	68643442	A	G	./.	./.	./.	./.	./.	./.	1/1	1/1	1/1	intron_variant	MODIFIER	GRIK2
NC_010443.5	1	68643469	A	T	./.	./.	./.	./.	./.	./.	1/1	1/1	1/1	intron_variant	MODIFIER	GRIK2
NC_010443.5	1	68643470	A	C	./.	./.	./.	./.	./.	./.	1/1	1/1	1/1	intron_variant	MODIFIER	GRIK2
NC_010443.5	1	68643472	T	A	./.	./.	./.	./.	./.	./.	1/1	1/1	1/1	intron_variant	MODIFIER	GRIK2
NC_010443.5	1	70015741	T	A	0/1	0/1	0/1	0/1	0/1	0/1	0/0	0/0	0/0	intergenic_region	MODIFIER	LOC110259427-LOC110260405
NC_010443.5	1	71246548	C	T	0/0	0/0	0/0	0/0	0/0	0/0	0/1	0/1	0/1	intron_variant	MODIFIER	LIN28B
NC_010443.5	1	72538013	G	A	0/0	0/0	0/0	0/0	0/0	0/0	0/1	0/1	0/1	intron_variant	MODIFIER	LOC110259431
NC_010443.5	1	72550290	C	A	0/0	0/0	0/0	0/0	0/0	0/0	0/1	0/1	0/1	intergenic_region	MODIFIER	LOC110259431-CRYBG1
NC_010443.5	1	72550295	G	A	0/0	0/0	0/0	0/0	0/0	0/0	0/1	0/1	0/1	intergenic_region	MODIFIER	LOC110259431-CRYBG1
NC_010443.5	1	72714863	T	C	0/1	0/1	0/1	0/1	0/1	0/1	1/1	1/1	1/1	intron_variant	MODIFIER	CRYBG1
NC_010443.5	1	73152350	C	A	0/0	0/0	0/0	0/0	0/0	0/0	0/1	0/1	0/1	intergenic_region	MODIFIER	LOC100521350-C1H6orf203
NC_010443.5	1	76728050	G	A	1/1	1/1	1/1	1/1	1/1	1/1	0/1	0/1	0/1	intron_variant	MODIFIER	CDK19
NC_010443.5	1	76728547	C	T	1/1	1/1	1/1	1/1	1/1	1/1	0/1	0/1	0/1	intron_variant	MODIFIER	CDK19
NC_010443.5	1	77042549	G	C	1/1	1/1	1/1	1/1	1/1	1/1	./.	./.	./.	intron_variant	MODIFIER	SLC16A10
NC_010443.5	1	77484642	G	A	0/0	0/0	0/0	0/0	0/0	0/0	0/1	0/1	0/1	intron_variant	MODIFIER	TRAF3IP2
NC_010443.5	1	77969361	G	T	0/0	0/0	0/0	0/0	0/0	0/0	0/1	0/1	0/1	intergenic_region	MODIFIER	FYN-WISP3
NC_010443.5	1	77980112	A	G	0/0	0/0	0/0	0/0	0/0	0/0	0/1	0/1	0/1	intergenic_region	MODIFIER	FYN-WISP3
NC_010443.5	1	77986538	C	G	0/0	0/0	0/0	0/0	0/0	0/0	0/1	0/1	0/1	intergenic_region	MODIFIER	FYN-WISP3
NC_010443.5	1	78225295	A	G	0/0	0/0	0/0	0/0	0/0	0/0	0/1	0/1	0/1	upstream_gene_variant	MODIFIER	LAMA4
NC_010443.5	1	78726335	T	C	0/1	0/1	0/1	0/1	0/1	0/1	0/0	0/0	0/0	intergenic_region	MODIFIER	LOC102159376-MARCKS
NC_010443.5	1	78726345	T	C	0/1	0/1	0/1	0/1	0/1	0/1	0/0	0/0	0/0	intergenic_region	MODIFIER	LOC102159376-MARCKS
NC_010443.5	1	78726653	T	C	0/1	0/1	0/1	0/1	0/1	0/1	0/0	0/0	0/0	intergenic_region	MODIFIER	LOC102159376-MARCKS
NC_010443.5	1	78728766	A	G	0/1	0/1	0/1	0/1	0/1	0/1	0/0	0/0	0/0	intergenic_region	MODIFIER	LOC102159376-MARCKS
NC_010443.5	1	79503300	G	A	1/1	1/1	1/1	1/1	1/1	1/1	0/1	0/1	0/1	intergenic_region	MODIFIER	LOC102159376-MARCKS
NC_010443.5	1	80272545	T	C	0/0	0/0	0/0	0/0	0/0	0/0	0/1	0/1	0/1	intergenic_region	MODIFIER	LOC110259440-LOC110256965
NC_010443.5	1	80277011	T	A	0/0	0/0	0/0	0/0	0/0	0/0	0/1	0/1	0/1	intergenic_region	MODIFIER	LOC110259440-LOC110256965
NC_010443.5	1	80277571	A	G	0/0	0/0	0/0	0/0	0/0	0/0	0/1	0/1	0/1	intergenic_region	MODIFIER	LOC110259440-LOC110256965
NC_010443.5	1	80281085	C	A	0/0	0/0	0/0	0/0	0/0	0/0	0/1	0/1	0/1	intergenic_region	MODIFIER	LOC110259440-LOC110256965
NC_010443.5	1	80285305	C	T	0/0	0/0	0/0	0/0	0/0	0/0	0/1	0/1	0/1	intergenic_region	MODIFIER	LOC110259440-LOC110256965
NC_010443.5	1	80288311	G	T	0/0	0/0	0/0	0/0	0/0	0/0	0/1	0/1	0/1	intergenic_region	MODIFIER	LOC110259440-LOC110256965
NC_010443.5	1	81035324	A	G	0/0	0/0	0/0	0/0	0/0	0/0	0/1	0/1	0/1	intergenic_region	MODIFIER	LOC110259440-LOC110256965
NC_010443.5	1	81037023	G	A	0/0	0/0	0/0	0/0	0/0	0/0	0/1	0/1	0/1	intergenic_region	MODIFIER	LOC110259440-LOC110256965
NC_010443.5	1	81037639	A	G	0/0	0/0	0/0	0/0	0/0	0/0	0/1	0/1	0/1	intergenic_region	MODIFIER	LOC110259440-LOC110256965
NC_010443.5	1	81038323	T	C	0/0	0/0	0/0	0/0	0/0	0/0	0/1	0/1	0/1	intergenic_region	MODIFIER	LOC110259440-LOC110256965
NC_010443.5	1	81038834	T	C	0/0	0/0	0/0	0/0	0/0	0/0	0/1	0/1	0/1	intergenic_region	MODIFIER	LOC110259440-LOC110256965
NC_010443.5	1	81038835	T	G	0/0	0/0	0/0	0/0	0/0	0/0	0/1	0/1	0/1	intergenic_region	MODIFIER	LOC110259440-LOC110256965
NC_010443.5	1	81038922	A	G	0/0	0/0	0/0	0/0	0/0	0/0	0/1	0/1	0/1	intergenic_region	MODIFIER	LOC110259440-LOC110256965
NC_010443.5	1	81038986	T	G	0/0	0/0	0/0	0/0	0/0	0/0	0/1	0/1	0/1	intergenic_region	MODIFIER	LOC110259440-LOC110256965
NC_010443.5	1	81039632	A	G	0/0	0/0	0/0	0/0	0/0	0/0	0/1	0/1	0/1	intergenic_region	MODIFIER	LOC110259440-LOC110256965
NC_010443.5	1	81324163	G	A	0/0	0/0	0/0	0/0	0/0	0/0	0/1	0/1	0/1	intergenic_region	MODIFIER	LOC110256965-FRK
NC_010443.5	1	81412430	T	G	0/0	0/0	0/0	0/0	0/0	0/0	0/1	0/1	0/1	intergenic_region	MODIFIER	LOC110256965-FRK
NC_010443.5	1	81412467	A	G	0/0	0/0	0/0	0/0	0/0	0/0	0/1	0/1	0/1	intergenic_region	MODIFIER	LOC110256965-FRK
NC_010443.5	1	81412565	T	A	0/0	0/0	0/0	0/0	0/0	0/0	0/1	0/1	0/1	intergenic_region	MODIFIER	LOC110256965-FRK
NC_010443.5	1	81412680	A	C	0/0	0/0	0/0	0/0	0/0	0/0	0/1	0/1	0/1	intergenic_region	MODIFIER	LOC110256965-FRK
NC_010443.5	1	81412688	G	A	0/0	0/0	0/0	0/0	0/0	0/0	0/1	0/1	0/1	intergenic_region	MODIFIER	LOC110256965-FRK
NC_010443.5	1	81412696	G	A	0/0	0/0	0/0	0/0	0/0	0/0	0/1	0/1	0/1	intergenic_region	MODIFIER	LOC110256965-FRK
NC_010443.5	1	81413568	C	A	0/0	0/0	0/0	0/0	0/0	0/0	0/1	0/1	0/1	intergenic_region	MODIFIER	LOC110256965-FRK
NC_010443.5	1	81413696	G	T	0/0	0/0	0/0	0/0	0/0	0/0	0/1	0/1	0/1	intergenic_region	MODIFIER	LOC110256965-FRK
NC_010443.5	1	81414332	C	T	0/0	0/0	0/0	0/0	0/0	0/0	0/1	0/1	0/1	intergenic_region	MODIFIER	LOC110256965-FRK
NC_010443.5	1	81414536	T	C	0/0	0/0	0/0	0/0	0/0	0/0	0/1	0/1	0/1	intergenic_region	MODIFIER	LOC110256965-FRK
NC_010443.5	1	81431121	G	A	0/0	0/0	0/0	0/0	0/0	0/0	0/1	0/1	0/1	intergenic_region	MODIFIER	LOC110256965-FRK
NC_010443.5	1	81434178	T	A	1/1	1/1	1/1	1/1	1/1	1/1	./.	./.	./.	intergenic_region	MODIFIER	LOC110256965-FRK
NC_010443.5	1	81458107	T	A	0/0	0/0	0/0	0/0	0/0	0/0	0/1	0/1	0/1	intergenic_region	MODIFIER	LOC110256965-FRK
NC_010443.5	1	81459056	G	A	0/0	0/0	0/0	0/0	0/0	0/0	0/1	0/1	0/1	intergenic_region	MODIFIER	LOC110256965-FRK
NC_010443.5	1	81460344	A	C	0/0	0/0	0/0	0/0	0/0	0/0	0/1	0/1	0/1	intergenic_region	MODIFIER	LOC110256965-FRK
NC_010443.5	1	81460345	G	A	0/0	0/0	0/0	0/0	0/0	0/0	0/1	0/1	0/1	intergenic_region	MODIFIER	LOC110256965-FRK
NC_010443.5	1	82816102	G	A	1/1	1/1	1/1	1/1	1/1	1/1	0/1	0/1	0/1	intron_variant	MODIFIER	ME1
NC_010443.5	1	82816345	A	G	0/0	0/0	0/0	0/0	0/0	0/0	0/1	0/1	0/1	intron_variant	MODIFIER	ME1
NC_010443.5	1	82816961	G	A	0/0	0/0	0/0	0/0	0/0	0/0	0/1	0/1	0/1	intron_variant	MODIFIER	ME1
NC_010443.5	1	82817310	T	G	0/0	0/0	0/0	0/0	0/0	0/0	0/1	0/1	0/1	intron_variant	MODIFIER	ME1
NC_010443.5	1	82819999	G	T	0/0	0/0	0/0	0/0	0/0	0/0	0/1	0/1	0/1	intron_variant	MODIFIER	ME1
NC_010443.5	1	82820862	T	C	0/0	0/0	0/0	0/0	0/0	0/0	0/1	0/1	0/1	intron_variant	MODIFIER	ME1
NC_010443.5	1	82821018	T	G	0/0	0/0	0/0	0/0	0/0	0/0	0/1	0/1	0/1	intron_variant	MODIFIER	ME1
NC_010443.5	1	82825518	G	A	0/0	0/0	0/0	0/0	0/0	0/0	0/1	0/1	0/1	intron_variant	MODIFIER	ME1
NC_010443.5	1	82826724	C	T	0/0	0/0	0/0	0/0	0/0	0/0	0/1	0/1	0/1	intron_variant	MODIFIER	ME1
NC_010443.5	1	82828361	G	A	0/0	0/0	0/0	0/0	0/0	0/0	0/1	0/1	0/1	intron_variant	MODIFIER	ME1
NC_010443.5	1	82829425	T	C	0/0	0/0	0/0	0/0	0/0	0/0	0/1	0/1	0/1	intron_variant	MODIFIER	ME1
NC_010443.5	1	82829814	G	A	0/0	0/0	0/0	0/0	0/0	0/0	0/1	0/1	0/1	intron_variant	MODIFIER	ME1
NC_010443.5	1	82829819	T	G	0/0	0/0	0/0	0/0	0/0	0/0	0/1	0/1	0/1	intron_variant	MODIFIER	ME1
NC_010443.5	1	82829878	T	C	0/0	0/0	0/0	0/0	0/0	0/0	0/1	0/1	0/1	intron_variant	MODIFIER	ME1
NC_010443.5	1	82829965	T	G	0/0	0/0	0/0	0/0	0/0	0/0	0/1	0/1	0/1	intron_variant	MODIFIER	ME1
NC_010443.5	1	83504198	T	A	0/1	0/1	0/1	0/1	0/1	0/1	0/0	0/0	0/0	intron_variant	MODIFIER	LOC110260698
NC_010443.5	1	83854480	A	C	1/1	1/1	1/1	1/1	1/1	1/1	0/1	0/1	0/1	downstream_gene_variant	MODIFIER	LOC110260701
NC_010443.5	1	83856103	T	C	1/1	1/1	1/1	1/1	1/1	1/1	0/1	0/1	0/1	downstream_gene_variant	MODIFIER	LOC110260701
NC_010443.5	1	83856555	A	T	1/1	1/1	1/1	1/1	1/1	1/1	0/1	0/1	0/1	intergenic_region	MODIFIER	LOC110260701-LOC100524779
NC_010443.5	1	83857156	A	G	1/1	1/1	1/1	1/1	1/1	1/1	0/1	0/1	0/1	intergenic_region	MODIFIER	LOC110260701-LOC100524779
NC_010443.5	1	83857486	C	A	1/1	1/1	1/1	1/1	1/1	1/1	0/1	0/1	0/1	intergenic_region	MODIFIER	LOC110260701-LOC100524779
NC_010443.5	1	83858367	C	T	1/1	1/1	1/1	1/1	1/1	1/1	0/1	0/1	0/1	intergenic_region	MODIFIER	LOC110260701-LOC100524779
NC_010443.5	1	83858459	T	A	1/1	1/1	1/1	1/1	1/1	1/1	0/1	0/1	0/1	intergenic_region	MODIFIER	LOC110260701-LOC100524779
NC_010443.5	1	83858799	T	A	1/1	1/1	1/1	1/1	1/1	1/1	0/1	0/1	0/1	intergenic_region	MODIFIER	LOC110260701-LOC100524779
NC_010443.5	1	83858866	A	G	1/1	1/1	1/1	1/1	1/1	1/1	0/1	0/1	0/1	intergenic_region	MODIFIER	LOC110260701-LOC100524779
NC_010443.5	1	83860047	G	A	1/1	1/1	1/1	1/1	1/1	1/1	0/1	0/1	0/1	intergenic_region	MODIFIER	LOC110260701-LOC100524779
NC_010443.5	1	83860442	A	G	1/1	1/1	1/1	1/1	1/1	1/1	0/1	0/1	0/1	intergenic_region	MODIFIER	LOC110260701-LOC100524779
NC_010443.5	1	83860474	T	C	1/1	1/1	1/1	1/1	1/1	1/1	0/1	0/1	0/1	intergenic_region	MODIFIER	LOC110260701-LOC100524779
NC_010443.5	1	83860623	C	A	1/1	1/1	1/1	1/1	1/1	1/1	0/1	0/1	0/1	intergenic_region	MODIFIER	LOC110260701-LOC100524779
NC_010443.5	1	83861180	A	G	1/1	1/1	1/1	1/1	1/1	1/1	0/1	0/1	0/1	intergenic_region	MODIFIER	LOC110260701-LOC100524779
NC_010443.5	1	83861329	G	A	1/1	1/1	1/1	1/1	1/1	1/1	0/1	0/1	0/1	intergenic_region	MODIFIER	LOC110260701-LOC100524779
NC_010443.5	1	83861633	C	T	1/1	1/1	1/1	1/1	1/1	1/1	0/1	0/1	0/1	intergenic_region	MODIFIER	LOC110260701-LOC100524779
NC_010443.5	1	83862323	G	A	1/1	1/1	1/1	1/1	1/1	1/1	0/1	0/1	0/1	intergenic_region	MODIFIER	LOC110260701-LOC100524779
NC_010443.5	1	83862423	G	T	1/1	1/1	1/1	1/1	1/1	1/1	0/1	0/1	0/1	intergenic_region	MODIFIER	LOC110260701-LOC100524779
NC_010443.5	1	83862567	C	A	1/1	1/1	1/1	1/1	1/1	1/1	0/1	0/1	0/1	intergenic_region	MODIFIER	LOC110260701-LOC100524779
NC_010443.5	1	83864051	A	G	1/1	1/1	1/1	1/1	1/1	1/1	0/1	0/1	0/1	intergenic_region	MODIFIER	LOC110260701-LOC100524779
NC_010443.5	1	83864268	A	G	1/1	1/1	1/1	1/1	1/1	1/1	0/1	0/1	0/1	intergenic_region	MODIFIER	LOC110260701-LOC100524779
NC_010443.5	1	83864946	A	G	1/1	1/1	1/1	1/1	1/1	1/1	0/1	0/1	0/1	intergenic_region	MODIFIER	LOC110260701-LOC100524779
NC_010443.5	1	83865724	G	C	1/1	1/1	1/1	1/1	1/1	1/1	0/1	0/1	0/1	intergenic_region	MODIFIER	LOC110260701-LOC100524779
NC_010443.5	1	83866181	T	C	1/1	1/1	1/1	1/1	1/1	1/1	0/1	0/1	0/1	intergenic_region	MODIFIER	LOC110260701-LOC100524779
NC_010443.5	1	83867203	T	C	1/1	1/1	1/1	1/1	1/1	1/1	0/1	0/1	0/1	intergenic_region	MODIFIER	LOC110260701-LOC100524779
NC_010443.5	1	83867624	A	C	1/1	1/1	1/1	1/1	1/1	1/1	0/1	0/1	0/1	intergenic_region	MODIFIER	LOC110260701-LOC100524779
NC_010443.5	1	83868723	C	T	1/1	1/1	1/1	1/1	1/1	1/1	0/1	0/1	0/1	intergenic_region	MODIFIER	LOC110260701-LOC100524779
NC_010443.5	1	83868844	A	G	1/1	1/1	1/1	1/1	1/1	1/1	0/1	0/1	0/1	intergenic_region	MODIFIER	LOC110260701-LOC100524779
NC_010443.5	1	83868870	T	C	1/1	1/1	1/1	1/1	1/1	1/1	0/1	0/1	0/1	intergenic_region	MODIFIER	LOC110260701-LOC100524779
NC_010443.5	1	83869587	A	T	1/1	1/1	1/1	1/1	1/1	1/1	0/1	0/1	0/1	intergenic_region	MODIFIER	LOC110260701-LOC100524779
NC_010443.5	1	83870511	T	A	1/1	1/1	1/1	1/1	1/1	1/1	0/1	0/1	0/1	intergenic_region	MODIFIER	LOC110260701-LOC100524779
NC_010443.5	1	83870541	T	G	1/1	1/1	1/1	1/1	1/1	1/1	0/1	0/1	0/1	intergenic_region	MODIFIER	LOC110260701-LOC100524779
NC_010443.5	1	83870981	T	C	1/1	1/1	1/1	1/1	1/1	1/1	0/1	0/1	0/1	intergenic_region	MODIFIER	LOC110260701-LOC100524779
NC_010443.5	1	83871027	C	T	1/1	1/1	1/1	1/1	1/1	1/1	0/1	0/1	0/1	intergenic_region	MODIFIER	LOC110260701-LOC100524779
NC_010443.5	1	83871323	A	G	1/1	1/1	1/1	1/1	1/1	1/1	0/1	0/1	0/1	intergenic_region	MODIFIER	LOC110260701-LOC100524779
NC_010443.5	1	83871352	A	G	1/1	1/1	1/1	1/1	1/1	1/1	0/1	0/1	0/1	intergenic_region	MODIFIER	LOC110260701-LOC100524779
NC_010443.5	1	83871530	T	C	1/1	1/1	1/1	1/1	1/1	1/1	0/1	0/1	0/1	intergenic_region	MODIFIER	LOC110260701-LOC100524779
NC_010443.5	1	83871586	G	A	1/1	1/1	1/1	1/1	1/1	1/1	0/1	0/1	0/1	intergenic_region	MODIFIER	LOC110260701-LOC100524779
NC_010443.5	1	83871690	A	G	1/1	1/1	1/1	1/1	1/1	1/1	0/1	0/1	0/1	intergenic_region	MODIFIER	LOC110260701-LOC100524779
NC_010443.5	1	83871793	A	G	1/1	1/1	1/1	1/1	1/1	1/1	0/1	0/1	0/1	intergenic_region	MODIFIER	LOC110260701-LOC100524779
NC_010443.5	1	83871808	C	T	1/1	1/1	1/1	1/1	1/1	1/1	0/1	0/1	0/1	intergenic_region	MODIFIER	LOC110260701-LOC100524779
NC_010443.5	1	83871825	T	C	1/1	1/1	1/1	1/1	1/1	1/1	0/1	0/1	0/1	intergenic_region	MODIFIER	LOC110260701-LOC100524779
NC_010443.5	1	83871872	T	C	1/1	1/1	1/1	1/1	1/1	1/1	0/1	0/1	0/1	intergenic_region	MODIFIER	LOC110260701-LOC100524779
NC_010443.5	1	83871891	C	T	1/1	1/1	1/1	1/1	1/1	1/1	0/1	0/1	0/1	intergenic_region	MODIFIER	LOC110260701-LOC100524779
NC_010443.5	1	83871949	G	A	1/1	1/1	1/1	1/1	1/1	1/1	0/1	0/1	0/1	intergenic_region	MODIFIER	LOC110260701-LOC100524779
NC_010443.5	1	83872086	T	C	1/1	1/1	1/1	1/1	1/1	1/1	0/1	0/1	0/1	intergenic_region	MODIFIER	LOC110260701-LOC100524779
NC_010443.5	1	83872125	T	C	1/1	1/1	1/1	1/1	1/1	1/1	0/1	0/1	0/1	intergenic_region	MODIFIER	LOC110260701-LOC100524779
NC_010443.5	1	83872283	G	T	1/1	1/1	1/1	1/1	1/1	1/1	0/1	0/1	0/1	intergenic_region	MODIFIER	LOC110260701-LOC100524779
NC_010443.5	1	83872499	A	G	1/1	1/1	1/1	1/1	1/1	1/1	0/1	0/1	0/1	intergenic_region	MODIFIER	LOC110260701-LOC100524779
NC_010443.5	1	83872516	T	C	1/1	1/1	1/1	1/1	1/1	1/1	0/1	0/1	0/1	intergenic_region	MODIFIER	LOC110260701-LOC100524779
NC_010443.5	1	83873308	G	A	1/1	1/1	1/1	1/1	1/1	1/1	0/1	0/1	0/1	intergenic_region	MODIFIER	LOC110260701-LOC100524779
NC_010443.5	1	83873338	A	G	1/1	1/1	1/1	1/1	1/1	1/1	0/1	0/1	0/1	intergenic_region	MODIFIER	LOC110260701-LOC100524779
NC_010443.5	1	83873567	A	G	1/1	1/1	1/1	1/1	1/1	1/1	0/1	0/1	0/1	intergenic_region	MODIFIER	LOC110260701-LOC100524779
NC_010443.5	1	83873668	A	C	1/1	1/1	1/1	1/1	1/1	1/1	0/1	0/1	0/1	intergenic_region	MODIFIER	LOC110260701-LOC100524779
NC_010443.5	1	83873729	A	G	1/1	1/1	1/1	1/1	1/1	1/1	0/1	0/1	0/1	intergenic_region	MODIFIER	LOC110260701-LOC100524779
NC_010443.5	1	83873825	A	G	1/1	1/1	1/1	1/1	1/1	1/1	0/1	0/1	0/1	intergenic_region	MODIFIER	LOC110260701-LOC100524779
NC_010443.5	1	83873833	A	G	1/1	1/1	1/1	1/1	1/1	1/1	0/1	0/1	0/1	intergenic_region	MODIFIER	LOC110260701-LOC100524779
NC_010443.5	1	83873861	G	A	1/1	1/1	1/1	1/1	1/1	1/1	0/1	0/1	0/1	intergenic_region	MODIFIER	LOC110260701-LOC100524779
NC_010443.5	1	83873964	C	T	1/1	1/1	1/1	1/1	1/1	1/1	0/1	0/1	0/1	intergenic_region	MODIFIER	LOC110260701-LOC100524779
NC_010443.5	1	83873972	A	G	1/1	1/1	1/1	1/1	1/1	1/1	0/1	0/1	0/1	intergenic_region	MODIFIER	LOC110260701-LOC100524779
NC_010443.5	1	83874138	G	T	1/1	1/1	1/1	1/1	1/1	1/1	0/1	0/1	0/1	intergenic_region	MODIFIER	LOC110260701-LOC100524779
NC_010443.5	1	83874147	A	C	1/1	1/1	1/1	1/1	1/1	1/1	0/1	0/1	0/1	intergenic_region	MODIFIER	LOC110260701-LOC100524779
NC_010443.5	1	83874228	C	A	1/1	1/1	1/1	1/1	1/1	1/1	0/1	0/1	0/1	intergenic_region	MODIFIER	LOC110260701-LOC100524779
NC_010443.5	1	83874230	T	A	1/1	1/1	1/1	1/1	1/1	1/1	0/1	0/1	0/1	intergenic_region	MODIFIER	LOC110260701-LOC100524779
NC_010443.5	1	83874242	A	G	1/1	1/1	1/1	1/1	1/1	1/1	0/1	0/1	0/1	intergenic_region	MODIFIER	LOC110260701-LOC100524779
NC_010443.5	1	83874797	C	A	1/1	1/1	1/1	1/1	1/1	1/1	0/1	0/1	0/1	intergenic_region	MODIFIER	LOC110260701-LOC100524779
NC_010443.5	1	83874981	T	C	1/1	1/1	1/1	1/1	1/1	1/1	0/1	0/1	0/1	intergenic_region	MODIFIER	LOC110260701-LOC100524779
NC_010443.5	1	83875112	T	G	1/1	1/1	1/1	1/1	1/1	1/1	0/1	0/1	0/1	intergenic_region	MODIFIER	LOC110260701-LOC100524779
NC_010443.5	1	83875496	C	T	1/1	1/1	1/1	1/1	1/1	1/1	0/1	0/1	0/1	intergenic_region	MODIFIER	LOC110260701-LOC100524779
NC_010443.5	1	83875653	C	T	1/1	1/1	1/1	1/1	1/1	1/1	0/1	0/1	0/1	intergenic_region	MODIFIER	LOC110260701-LOC100524779
NC_010443.5	1	83875689	C	T	1/1	1/1	1/1	1/1	1/1	1/1	0/1	0/1	0/1	intergenic_region	MODIFIER	LOC110260701-LOC100524779
NC_010443.5	1	83875728	G	A	1/1	1/1	1/1	1/1	1/1	1/1	0/1	0/1	0/1	intergenic_region	MODIFIER	LOC110260701-LOC100524779
NC_010443.5	1	83875802	C	T	1/1	1/1	1/1	1/1	1/1	1/1	0/1	0/1	0/1	intergenic_region	MODIFIER	LOC110260701-LOC100524779
NC_010443.5	1	83875862	T	C	1/1	1/1	1/1	1/1	1/1	1/1	0/1	0/1	0/1	intergenic_region	MODIFIER	LOC110260701-LOC100524779
NC_010443.5	1	83875873	T	C	1/1	1/1	1/1	1/1	1/1	1/1	0/1	0/1	0/1	intergenic_region	MODIFIER	LOC110260701-LOC100524779
NC_010443.5	1	83875887	C	T	1/1	1/1	1/1	1/1	1/1	1/1	0/1	0/1	0/1	intergenic_region	MODIFIER	LOC110260701-LOC100524779
NC_010443.5	1	83875959	A	C	1/1	1/1	1/1	1/1	1/1	1/1	0/1	0/1	0/1	intergenic_region	MODIFIER	LOC110260701-LOC100524779
NC_010443.5	1	83876078	A	T	1/1	1/1	1/1	1/1	1/1	1/1	0/1	0/1	0/1	intergenic_region	MODIFIER	LOC110260701-LOC100524779
NC_010443.5	1	83876082	T	C	1/1	1/1	1/1	1/1	1/1	1/1	0/1	0/1	0/1	intergenic_region	MODIFIER	LOC110260701-LOC100524779
NC_010443.5	1	83876371	G	A	1/1	1/1	1/1	1/1	1/1	1/1	0/1	0/1	0/1	intergenic_region	MODIFIER	LOC110260701-LOC100524779
NC_010443.5	1	83876790	C	T	1/1	1/1	1/1	1/1	1/1	1/1	0/1	0/1	0/1	intergenic_region	MODIFIER	LOC110260701-LOC100524779
NC_010443.5	1	83877162	A	G	1/1	1/1	1/1	1/1	1/1	1/1	0/1	0/1	0/1	intergenic_region	MODIFIER	LOC110260701-LOC100524779
NC_010443.5	1	83877299	A	C	1/1	1/1	1/1	1/1	1/1	1/1	0/1	0/1	0/1	intergenic_region	MODIFIER	LOC110260701-LOC100524779
NC_010443.5	1	83877304	C	T	1/1	1/1	1/1	1/1	1/1	1/1	0/1	0/1	0/1	intergenic_region	MODIFIER	LOC110260701-LOC100524779
NC_010443.5	1	83877458	G	A	1/1	1/1	1/1	1/1	1/1	1/1	0/1	0/1	0/1	intergenic_region	MODIFIER	LOC110260701-LOC100524779
NC_010443.5	1	83877726	C	T	1/1	1/1	1/1	1/1	1/1	1/1	0/1	0/1	0/1	intergenic_region	MODIFIER	LOC110260701-LOC100524779
NC_010443.5	1	83877769	G	A	1/1	1/1	1/1	1/1	1/1	1/1	0/1	0/1	0/1	intergenic_region	MODIFIER	LOC110260701-LOC100524779
NC_010443.5	1	83877886	G	A	1/1	1/1	1/1	1/1	1/1	1/1	0/1	0/1	0/1	intergenic_region	MODIFIER	LOC110260701-LOC100524779
NC_010443.5	1	83877899	G	A	1/1	1/1	1/1	1/1	1/1	1/1	0/1	0/1	0/1	intergenic_region	MODIFIER	LOC110260701-LOC100524779
NC_010443.5	1	83877933	G	T	1/1	1/1	1/1	1/1	1/1	1/1	0/1	0/1	0/1	intergenic_region	MODIFIER	LOC110260701-LOC100524779
NC_010443.5	1	83878116	A	G	1/1	1/1	1/1	1/1	1/1	1/1	0/1	0/1	0/1	intergenic_region	MODIFIER	LOC110260701-LOC100524779
NC_010443.5	1	83878364	C	T	1/1	1/1	1/1	1/1	1/1	1/1	0/1	0/1	0/1	intergenic_region	MODIFIER	LOC110260701-LOC100524779
NC_010443.5	1	83878497	C	G	1/1	1/1	1/1	1/1	1/1	1/1	0/1	0/1	0/1	intergenic_region	MODIFIER	LOC110260701-LOC100524779
NC_010443.5	1	83878549	T	C	1/1	1/1	1/1	1/1	1/1	1/1	0/1	0/1	0/1	intergenic_region	MODIFIER	LOC110260701-LOC100524779
NC_010443.5	1	83878552	C	A	1/1	1/1	1/1	1/1	1/1	1/1	0/1	0/1	0/1	intergenic_region	MODIFIER	LOC110260701-LOC100524779
NC_010443.5	1	83878595	A	G	1/1	1/1	1/1	1/1	1/1	1/1	0/1	0/1	0/1	intergenic_region	MODIFIER	LOC110260701-LOC100524779
NC_010443.5	1	83879434	C	T	1/1	1/1	1/1	1/1	1/1	1/1	0/1	0/1	0/1	intergenic_region	MODIFIER	LOC110260701-LOC100524779
NC_010443.5	1	83879451	C	T	1/1	1/1	1/1	1/1	1/1	1/1	0/1	0/1	0/1	intergenic_region	MODIFIER	LOC110260701-LOC100524779
NC_010443.5	1	83879490	C	T	1/1	1/1	1/1	1/1	1/1	1/1	0/1	0/1	0/1	intergenic_region	MODIFIER	LOC110260701-LOC100524779
NC_010443.5	1	83879497	A	T	1/1	1/1	1/1	1/1	1/1	1/1	0/1	0/1	0/1	intergenic_region	MODIFIER	LOC110260701-LOC100524779
NC_010443.5	1	83879585	C	T	1/1	1/1	1/1	1/1	1/1	1/1	0/1	0/1	0/1	intergenic_region	MODIFIER	LOC110260701-LOC100524779
NC_010443.5	1	83879742	G	A	1/1	1/1	1/1	1/1	1/1	1/1	0/1	0/1	0/1	intergenic_region	MODIFIER	LOC110260701-LOC100524779
NC_010443.5	1	83879795	C	A	1/1	1/1	1/1	1/1	1/1	1/1	0/1	0/1	0/1	intergenic_region	MODIFIER	LOC110260701-LOC100524779
NC_010443.5	1	83879865	G	A	1/1	1/1	1/1	1/1	1/1	1/1	0/1	0/1	0/1	intergenic_region	MODIFIER	LOC110260701-LOC100524779
NC_010443.5	1	83879867	A	G	1/1	1/1	1/1	1/1	1/1	1/1	0/1	0/1	0/1	intergenic_region	MODIFIER	LOC110260701-LOC100524779
NC_010443.5	1	83879990	A	C	1/1	1/1	1/1	1/1	1/1	1/1	0/1	0/1	0/1	intergenic_region	MODIFIER	LOC110260701-LOC100524779
NC_010443.5	1	83879997	A	G	1/1	1/1	1/1	1/1	1/1	1/1	0/1	0/1	0/1	intergenic_region	MODIFIER	LOC110260701-LOC100524779
NC_010443.5	1	83880091	T	G	1/1	1/1	1/1	1/1	1/1	1/1	0/1	0/1	0/1	intergenic_region	MODIFIER	LOC110260701-LOC100524779
NC_010443.5	1	83880228	A	G	1/1	1/1	1/1	1/1	1/1	1/1	0/1	0/1	0/1	intergenic_region	MODIFIER	LOC110260701-LOC100524779
NC_010443.5	1	83880347	G	C	1/1	1/1	1/1	1/1	1/1	1/1	0/1	0/1	0/1	intergenic_region	MODIFIER	LOC110260701-LOC100524779
NC_010443.5	1	83880481	C	T	1/1	1/1	1/1	1/1	1/1	1/1	0/1	0/1	0/1	intergenic_region	MODIFIER	LOC110260701-LOC100524779
NC_010443.5	1	83880808	A	G	1/1	1/1	1/1	1/1	1/1	1/1	0/1	0/1	0/1	intergenic_region	MODIFIER	LOC110260701-LOC100524779
NC_010443.5	1	83880931	A	C	1/1	1/1	1/1	1/1	1/1	1/1	0/1	0/1	0/1	intergenic_region	MODIFIER	LOC110260701-LOC100524779
NC_010443.5	1	83881656	G	A	1/1	1/1	1/1	1/1	1/1	1/1	0/1	0/1	0/1	intergenic_region	MODIFIER	LOC110260701-LOC100524779
NC_010443.5	1	83881661	C	T	1/1	1/1	1/1	1/1	1/1	1/1	0/1	0/1	0/1	intergenic_region	MODIFIER	LOC110260701-LOC100524779
NC_010443.5	1	83881757	G	A	1/1	1/1	1/1	1/1	1/1	1/1	0/1	0/1	0/1	intergenic_region	MODIFIER	LOC110260701-LOC100524779
NC_010443.5	1	83881947	G	A	1/1	1/1	1/1	1/1	1/1	1/1	0/1	0/1	0/1	intergenic_region	MODIFIER	LOC110260701-LOC100524779
NC_010443.5	1	83881987	C	T	1/1	1/1	1/1	1/1	1/1	1/1	0/1	0/1	0/1	intergenic_region	MODIFIER	LOC110260701-LOC100524779
NC_010443.5	1	83881998	T	C	1/1	1/1	1/1	1/1	1/1	1/1	0/1	0/1	0/1	intergenic_region	MODIFIER	LOC110260701-LOC100524779
NC_010443.5	1	83882013	T	C	1/1	1/1	1/1	1/1	1/1	1/1	0/1	0/1	0/1	intergenic_region	MODIFIER	LOC110260701-LOC100524779
NC_010443.5	1	83882049	A	G	1/1	1/1	1/1	1/1	1/1	1/1	0/1	0/1	0/1	intergenic_region	MODIFIER	LOC110260701-LOC100524779
NC_010443.5	1	83882101	A	G	1/1	1/1	1/1	1/1	1/1	1/1	0/1	0/1	0/1	intergenic_region	MODIFIER	LOC110260701-LOC100524779
NC_010443.5	1	83882211	A	G	1/1	1/1	1/1	1/1	1/1	1/1	0/1	0/1	0/1	intergenic_region	MODIFIER	LOC110260701-LOC100524779
NC_010443.5	1	83882287	G	T	1/1	1/1	1/1	1/1	1/1	1/1	0/1	0/1	0/1	intergenic_region	MODIFIER	LOC110260701-LOC100524779
NC_010443.5	1	83882457	G	A	1/1	1/1	1/1	1/1	1/1	1/1	0/1	0/1	0/1	intergenic_region	MODIFIER	LOC110260701-LOC100524779
NC_010443.5	1	83883248	C	T	1/1	1/1	1/1	1/1	1/1	1/1	0/1	0/1	0/1	intergenic_region	MODIFIER	LOC110260701-LOC100524779
NC_010443.5	1	83885747	A	G	1/1	1/1	1/1	1/1	1/1	1/1	0/1	0/1	0/1	intergenic_region	MODIFIER	LOC110260701-LOC100524779
NC_010443.5	1	83885871	A	G	1/1	1/1	1/1	1/1	1/1	1/1	0/1	0/1	0/1	intergenic_region	MODIFIER	LOC110260701-LOC100524779
NC_010443.5	1	83898627	G	A	1/1	1/1	1/1	1/1	1/1	1/1	0/1	0/1	0/1	intergenic_region	MODIFIER	LOC110260701-LOC100524779
NC_010443.5	1	83898655	C	T	1/1	1/1	1/1	1/1	1/1	1/1	0/1	0/1	0/1	intergenic_region	MODIFIER	LOC110260701-LOC100524779
NC_010443.5	1	83900169	A	G	1/1	1/1	1/1	1/1	1/1	1/1	0/1	0/1	0/1	intergenic_region	MODIFIER	LOC110260701-LOC100524779
NC_010443.5	1	83905721	A	G	1/1	1/1	1/1	1/1	1/1	1/1	0/1	0/1	0/1	intergenic_region	MODIFIER	LOC110260701-LOC100524779
NC_010443.5	1	83906083	A	G	1/1	1/1	1/1	1/1	1/1	1/1	0/1	0/1	0/1	intergenic_region	MODIFIER	LOC110260701-LOC100524779
NC_010443.5	1	83927128	C	T	1/1	1/1	1/1	1/1	1/1	1/1	0/1	0/1	0/1	intergenic_region	MODIFIER	LOC100524779-IBTK
NC_010443.5	1	83927241	T	G	1/1	1/1	1/1	1/1	1/1	1/1	0/1	0/1	0/1	intergenic_region	MODIFIER	LOC100524779-IBTK
NC_010443.5	1	83929940	T	C	1/1	1/1	1/1	1/1	1/1	1/1	0/1	0/1	0/1	intergenic_region	MODIFIER	LOC100524779-IBTK
NC_010443.5	1	83929942	C	A	1/1	1/1	1/1	1/1	1/1	1/1	0/1	0/1	0/1	intergenic_region	MODIFIER	LOC100524779-IBTK
NC_010443.5	1	83932831	G	A	1/1	1/1	1/1	1/1	1/1	1/1	0/1	0/1	0/1	intergenic_region	MODIFIER	LOC100524779-IBTK
NC_010443.5	1	83933798	G	C	1/1	1/1	1/1	1/1	1/1	1/1	0/1	0/1	0/1	intergenic_region	MODIFIER	LOC100524779-IBTK
NC_010443.5	1	84006769	G	C	0/1	0/1	0/1	0/1	0/1	0/1	0/0	0/0	0/0	intron_variant	MODIFIER	IBTK
NC_010443.5	1	84078275	C	A	1/1	1/1	1/1	1/1	1/1	1/1	0/0	0/0	0/0	intergenic_region	MODIFIER	IBTK-LOC100152412
NC_010443.5	1	84078277	C	T	1/1	1/1	1/1	1/1	1/1	1/1	./.	./.	./.	intergenic_region	MODIFIER	IBTK-LOC100152412
NC_010443.5	1	84089435	G	A	0/1	0/1	0/1	0/1	0/1	0/1	0/0	0/0	0/0	intergenic_region	MODIFIER	IBTK-LOC100152412
NC_010443.5	1	84141416	T	C	0/0	0/0	0/0	0/0	0/0	0/0	0/1	0/1	0/1	intergenic_region	MODIFIER	IBTK-LOC100152412
NC_010443.5	1	84141547	A	G	0/0	0/0	0/0	0/0	0/0	0/0	0/1	0/1	0/1	intergenic_region	MODIFIER	IBTK-LOC100152412
NC_010443.5	1	84141658	A	C	0/0	0/0	0/0	0/0	0/0	0/0	0/1	0/1	0/1	intergenic_region	MODIFIER	IBTK-LOC100152412
NC_010443.5	1	84141826	A	G	0/0	0/0	0/0	0/0	0/0	0/0	0/1	0/1	0/1	intergenic_region	MODIFIER	IBTK-LOC100152412
NC_010443.5	1	84142295	C	G	0/0	0/0	0/0	0/0	0/0	0/0	0/1	0/1	0/1	intergenic_region	MODIFIER	IBTK-LOC100152412
NC_010443.5	1	84142568	T	C	0/0	0/0	0/0	0/0	0/0	0/0	0/1	0/1	0/1	intergenic_region	MODIFIER	IBTK-LOC100152412
NC_010443.5	1	84142612	T	A	0/0	0/0	0/0	0/0	0/0	0/0	0/1	0/1	0/1	intergenic_region	MODIFIER	IBTK-LOC100152412
NC_010443.5	1	84142825	G	C	0/0	0/0	0/0	0/0	0/0	0/0	0/1	0/1	0/1	intergenic_region	MODIFIER	IBTK-LOC100152412
NC_010443.5	1	84143059	A	C	0/0	0/0	0/0	0/0	0/0	0/0	0/1	0/1	0/1	intergenic_region	MODIFIER	IBTK-LOC100152412
NC_010443.5	1	84143348	C	T	0/0	0/0	0/0	0/0	0/0	0/0	0/1	0/1	0/1	intergenic_region	MODIFIER	IBTK-LOC100152412
NC_010443.5	1	84143441	C	T	0/0	0/0	0/0	0/0	0/0	0/0	0/1	0/1	0/1	intergenic_region	MODIFIER	IBTK-LOC100152412
NC_010443.5	1	84143534	G	A	0/0	0/0	0/0	0/0	0/0	0/0	0/1	0/1	0/1	intergenic_region	MODIFIER	IBTK-LOC100152412
NC_010443.5	1	84143547	A	G	0/0	0/0	0/0	0/0	0/0	0/0	0/1	0/1	0/1	intergenic_region	MODIFIER	IBTK-LOC100152412
NC_010443.5	1	84143585	A	G	0/0	0/0	0/0	0/0	0/0	0/0	0/1	0/1	0/1	intergenic_region	MODIFIER	IBTK-LOC100152412
NC_010443.5	1	84143640	C	T	0/0	0/0	0/0	0/0	0/0	0/0	0/1	0/1	0/1	intergenic_region	MODIFIER	IBTK-LOC100152412
NC_010443.5	1	84143693	G	A	0/0	0/0	0/0	0/0	0/0	0/0	0/1	0/1	0/1	intergenic_region	MODIFIER	IBTK-LOC100152412
NC_010443.5	1	84144229	G	A	0/0	0/0	0/0	0/0	0/0	0/0	0/1	0/1	0/1	intergenic_region	MODIFIER	IBTK-LOC100152412
NC_010443.5	1	84144452	G	C	0/0	0/0	0/0	0/0	0/0	0/0	0/1	0/1	0/1	intergenic_region	MODIFIER	IBTK-LOC100152412
NC_010443.5	1	84144794	G	A	0/0	0/0	0/0	0/0	0/0	0/0	0/1	0/1	0/1	intergenic_region	MODIFIER	IBTK-LOC100152412
NC_010443.5	1	84145095	T	G	0/0	0/0	0/0	0/0	0/0	0/0	0/1	0/1	0/1	intergenic_region	MODIFIER	IBTK-LOC100152412
NC_010443.5	1	84145104	G	A	0/0	0/0	0/0	0/0	0/0	0/0	0/1	0/1	0/1	intergenic_region	MODIFIER	IBTK-LOC100152412
NC_010443.5	1	84146009	T	C	0/0	0/0	0/0	0/0	0/0	0/0	0/1	0/1	0/1	intergenic_region	MODIFIER	IBTK-LOC100152412
NC_010443.5	1	84146110	A	G	0/0	0/0	0/0	0/0	0/0	0/0	0/1	0/1	0/1	intergenic_region	MODIFIER	IBTK-LOC100152412
NC_010443.5	1	84146136	C	T	0/0	0/0	0/0	0/0	0/0	0/0	0/1	0/1	0/1	intergenic_region	MODIFIER	IBTK-LOC100152412
NC_010443.5	1	84146393	C	T	0/0	0/0	0/0	0/0	0/0	0/0	0/1	0/1	0/1	intergenic_region	MODIFIER	IBTK-LOC100152412
NC_010443.5	1	84146411	C	T	0/0	0/0	0/0	0/0	0/0	0/0	0/1	0/1	0/1	intergenic_region	MODIFIER	IBTK-LOC100152412
NC_010443.5	1	84146525	T	G	0/0	0/0	0/0	0/0	0/0	0/0	0/1	0/1	0/1	intergenic_region	MODIFIER	IBTK-LOC100152412
NC_010443.5	1	84146540	C	T	0/0	0/0	0/0	0/0	0/0	0/0	0/1	0/1	0/1	intergenic_region	MODIFIER	IBTK-LOC100152412
NC_010443.5	1	84146552	T	C	0/0	0/0	0/0	0/0	0/0	0/0	0/1	0/1	0/1	intergenic_region	MODIFIER	IBTK-LOC100152412
NC_010443.5	1	84146666	G	T	0/0	0/0	0/0	0/0	0/0	0/0	0/1	0/1	0/1	intergenic_region	MODIFIER	IBTK-LOC100152412
NC_010443.5	1	84146749	A	G	0/0	0/0	0/0	0/0	0/0	0/0	0/1	0/1	0/1	intergenic_region	MODIFIER	IBTK-LOC100152412
NC_010443.5	1	84146769	T	C	0/0	0/0	0/0	0/0	0/0	0/0	0/1	0/1	0/1	intergenic_region	MODIFIER	IBTK-LOC100152412
NC_010443.5	1	84146866	T	C	0/0	0/0	0/0	0/0	0/0	0/0	0/1	0/1	0/1	intergenic_region	MODIFIER	IBTK-LOC100152412
NC_010443.5	1	84146875	C	T	0/0	0/0	0/0	0/0	0/0	0/0	0/1	0/1	0/1	intergenic_region	MODIFIER	IBTK-LOC100152412
NC_010443.5	1	84146878	A	T	0/0	0/0	0/0	0/0	0/0	0/0	0/1	0/1	0/1	intergenic_region	MODIFIER	IBTK-LOC100152412
NC_010443.5	1	84146970	T	C	0/0	0/0	0/0	0/0	0/0	0/0	0/1	0/1	0/1	intergenic_region	MODIFIER	IBTK-LOC100152412
NC_010443.5	1	84147012	T	A	0/0	0/0	0/0	0/0	0/0	0/0	0/1	0/1	0/1	intergenic_region	MODIFIER	IBTK-LOC100152412
NC_010443.5	1	84147162	C	T	0/0	0/0	0/0	0/0	0/0	0/0	0/1	0/1	0/1	intergenic_region	MODIFIER	IBTK-LOC100152412
NC_010443.5	1	84147390	C	A	0/0	0/0	0/0	0/0	0/0	0/0	0/1	0/1	0/1	intergenic_region	MODIFIER	IBTK-LOC100152412
NC_010443.5	1	84147565	A	C	0/0	0/0	0/0	0/0	0/0	0/0	0/1	0/1	0/1	intergenic_region	MODIFIER	IBTK-LOC100152412
NC_010443.5	1	84147614	C	T	0/0	0/0	0/0	0/0	0/0	0/0	0/1	0/1	0/1	intergenic_region	MODIFIER	IBTK-LOC100152412
NC_010443.5	1	84147642	C	T	0/0	0/0	0/0	0/0	0/0	0/0	0/1	0/1	0/1	intergenic_region	MODIFIER	IBTK-LOC100152412
NC_010443.5	1	84150463	T	C	0/0	0/0	0/0	0/0	0/0	0/0	0/1	0/1	0/1	intergenic_region	MODIFIER	IBTK-LOC100152412
NC_010443.5	1	84150543	T	C	0/0	0/0	0/0	0/0	0/0	0/0	0/1	0/1	0/1	intergenic_region	MODIFIER	IBTK-LOC100152412
NC_010443.5	1	84150800	A	G	0/0	0/0	0/0	0/0	0/0	0/0	0/1	0/1	0/1	intergenic_region	MODIFIER	IBTK-LOC100152412
NC_010443.5	1	84150982	G	A	0/0	0/0	0/0	0/0	0/0	0/0	0/1	0/1	0/1	intergenic_region	MODIFIER	IBTK-LOC100152412
NC_010443.5	1	84151293	T	C	0/0	0/0	0/0	0/0	0/0	0/0	0/1	0/1	0/1	intergenic_region	MODIFIER	IBTK-LOC100152412
NC_010443.5	1	84151484	G	A	0/0	0/0	0/0	0/0	0/0	0/0	0/1	0/1	0/1	intergenic_region	MODIFIER	IBTK-LOC100152412
NC_010443.5	1	84151618	T	A	0/0	0/0	0/0	0/0	0/0	0/0	0/1	0/1	0/1	intergenic_region	MODIFIER	IBTK-LOC100152412
NC_010443.5	1	84152046	G	C	0/0	0/0	0/0	0/0	0/0	0/0	0/1	0/1	0/1	intergenic_region	MODIFIER	IBTK-LOC100152412
NC_010443.5	1	84310932	T	A	1/1	1/1	1/1	1/1	1/1	1/1	0/1	0/1	0/1	intergenic_region	MODIFIER	LOC100152412-RPL18
NC_010443.5	1	84311138	A	G	1/1	1/1	1/1	1/1	1/1	1/1	0/1	0/1	0/1	intergenic_region	MODIFIER	LOC100152412-RPL18
NC_010443.5	1	84312522	A	G	1/1	1/1	1/1	1/1	1/1	1/1	0/1	0/1	0/1	intergenic_region	MODIFIER	LOC100152412-RPL18
NC_010443.5	1	84315394	G	A	1/1	1/1	1/1	1/1	1/1	1/1	0/1	0/1	0/1	intergenic_region	MODIFIER	LOC100152412-RPL18
NC_010443.5	1	84320817	C	A	1/1	1/1	1/1	1/1	1/1	1/1	0/1	0/1	0/1	intergenic_region	MODIFIER	LOC100152412-RPL18
NC_010443.5	1	84321631	G	A	1/1	1/1	1/1	1/1	1/1	1/1	0/1	0/1	0/1	intergenic_region	MODIFIER	LOC100152412-RPL18
NC_010443.5	1	84323857	C	G	1/1	1/1	1/1	1/1	1/1	1/1	0/1	0/1	0/1	intergenic_region	MODIFIER	LOC100152412-RPL18
NC_010443.5	1	84324731	C	A	1/1	1/1	1/1	1/1	1/1	1/1	0/1	0/1	0/1	intergenic_region	MODIFIER	LOC100152412-RPL18
NC_010443.5	1	84345277	T	C	0/1	0/1	0/1	0/1	0/1	0/1	0/0	0/0	0/0	intergenic_region	MODIFIER	LOC100152412-RPL18
NC_010443.5	1	84358167	A	G	1/1	1/1	1/1	1/1	1/1	1/1	0/1	0/1	0/1	intergenic_region	MODIFIER	LOC100152412-RPL18
NC_010443.5	1	84358351	A	G	1/1	1/1	1/1	1/1	1/1	1/1	0/1	0/1	0/1	intergenic_region	MODIFIER	LOC100152412-RPL18
NC_010443.5	1	84358596	A	G	1/1	1/1	1/1	1/1	1/1	1/1	0/1	0/1	0/1	intergenic_region	MODIFIER	LOC100152412-RPL18
NC_010443.5	1	84359309	C	T	1/1	1/1	1/1	1/1	1/1	1/1	0/1	0/1	0/1	intergenic_region	MODIFIER	LOC100152412-RPL18
NC_010443.5	1	84361183	G	A	1/1	1/1	1/1	1/1	1/1	1/1	0/1	0/1	0/1	intergenic_region	MODIFIER	LOC100152412-RPL18
NC_010443.5	1	84361798	C	A	1/1	1/1	1/1	1/1	1/1	1/1	0/1	0/1	0/1	intergenic_region	MODIFIER	LOC100152412-RPL18
NC_010443.5	1	84361806	G	A	1/1	1/1	1/1	1/1	1/1	1/1	0/1	0/1	0/1	intergenic_region	MODIFIER	LOC100152412-RPL18
NC_010443.5	1	84390253	A	G	1/1	1/1	1/1	1/1	1/1	1/1	0/1	0/1	0/1	intergenic_region	MODIFIER	RPL18-FAM46A
NC_010443.5	1	84465492	A	G	1/1	1/1	1/1	1/1	1/1	1/1	0/1	0/1	0/1	intergenic_region	MODIFIER	RPL18-FAM46A
NC_010443.5	1	84532732	C	T	1/1	1/1	1/1	1/1	1/1	1/1	0/1	0/1	0/1	intergenic_region	MODIFIER	RPL18-FAM46A
NC_010443.5	1	84537505	G	A	1/1	1/1	1/1	1/1	1/1	1/1	0/1	0/1	0/1	intergenic_region	MODIFIER	RPL18-FAM46A
NC_010443.5	1	84539490	T	C	1/1	1/1	1/1	1/1	1/1	1/1	0/1	0/1	0/1	intergenic_region	MODIFIER	RPL18-FAM46A
NC_010443.5	1	84539814	G	T	1/1	1/1	1/1	1/1	1/1	1/1	0/1	0/1	0/1	intergenic_region	MODIFIER	RPL18-FAM46A
NC_010443.5	1	84635967	G	T	1/1	1/1	1/1	1/1	1/1	1/1	0/1	0/1	0/1	intergenic_region	MODIFIER	FAM46A-LOC110260709
NC_010443.5	1	84649300	T	C	0/0	0/0	0/0	0/0	0/0	0/0	0/1	0/1	0/1	intergenic_region	MODIFIER	FAM46A-LOC110260709
NC_010443.5	1	84650963	C	T	0/0	0/0	0/0	0/0	0/0	0/0	0/1	0/1	0/1	intergenic_region	MODIFIER	FAM46A-LOC110260709
NC_010443.5	1	84657528	T	C	0/0	0/0	0/0	0/0	0/0	0/0	0/1	0/1	0/1	intergenic_region	MODIFIER	FAM46A-LOC110260709
NC_010443.5	1	84658900	A	T	0/0	0/0	0/0	0/0	0/0	0/0	0/1	0/1	0/1	intergenic_region	MODIFIER	FAM46A-LOC110260709
NC_010443.5	1	84659844	T	G	0/0	0/0	0/0	0/0	0/0	0/0	0/1	0/1	0/1	intergenic_region	MODIFIER	FAM46A-LOC110260709
NC_010443.5	1	84663315	A	G	0/0	0/0	0/0	0/0	0/0	0/0	0/1	0/1	0/1	intergenic_region	MODIFIER	FAM46A-LOC110260709
NC_010443.5	1	84733847	G	A	0/0	0/0	0/0	0/0	0/0	0/0	0/1	0/1	0/1	intergenic_region	MODIFIER	FAM46A-LOC110260709
NC_010443.5	1	84822706	A	C	1/1	1/1	1/1	1/1	1/1	1/1	0/0	0/0	0/0	intergenic_region	MODIFIER	FAM46A-LOC110260709
NC_010443.5	1	84886389	T	C	0/1	0/1	0/1	0/1	0/1	0/1	0/0	0/0	0/0	intron_variant	MODIFIER	LOC110260709
NC_010443.5	1	84886394	G	T	0/1	0/1	0/1	0/1	0/1	0/1	0/0	0/0	0/0	intron_variant	MODIFIER	LOC110260709
NC_010443.5	1	84888819	T	C	1/1	1/1	1/1	1/1	1/1	1/1	./.	./.	./.	intron_variant	MODIFIER	LOC110260709
NC_010443.5	1	85014281	C	T	0/0	0/0	0/0	0/0	0/0	0/0	1/1	1/1	1/1	intergenic_region	MODIFIER	LOC110260709-BCKDHB
NC_010443.5	1	85059217	A	G	0/1	0/1	0/1	0/1	0/1	0/1	0/0	0/0	0/0	intergenic_region	MODIFIER	LOC110260709-BCKDHB
NC_010443.5	1	85060408	T	C	1/1	1/1	1/1	1/1	1/1	1/1	./.	./.	./.	intergenic_region	MODIFIER	LOC110260709-BCKDHB
NC_010443.5	1	85060410	G	A	1/1	1/1	1/1	1/1	1/1	1/1	./.	./.	./.	intergenic_region	MODIFIER	LOC110260709-BCKDHB
NC_010443.5	1	85074690	C	T	1/1	1/1	1/1	1/1	1/1	1/1	0/1	0/1	0/1	intergenic_region	MODIFIER	LOC110260709-BCKDHB
NC_010443.5	1	85074770	A	C	1/1	1/1	1/1	1/1	1/1	1/1	0/1	0/1	0/1	intergenic_region	MODIFIER	LOC110260709-BCKDHB
NC_010443.5	1	85074944	T	C	1/1	1/1	1/1	1/1	1/1	1/1	0/1	0/1	0/1	intergenic_region	MODIFIER	LOC110260709-BCKDHB
NC_010443.5	1	85075084	C	T	1/1	1/1	1/1	1/1	1/1	1/1	0/1	0/1	0/1	intergenic_region	MODIFIER	LOC110260709-BCKDHB
NC_010443.5	1	85075363	C	G	1/1	1/1	1/1	1/1	1/1	1/1	0/1	0/1	0/1	intergenic_region	MODIFIER	LOC110260709-BCKDHB
NC_010443.5	1	85075403	A	C	1/1	1/1	1/1	1/1	1/1	1/1	0/1	0/1	0/1	intergenic_region	MODIFIER	LOC110260709-BCKDHB
NC_010443.5	1	85075571	G	A	1/1	1/1	1/1	1/1	1/1	1/1	0/1	0/1	0/1	intergenic_region	MODIFIER	LOC110260709-BCKDHB
NC_010443.5	1	85075945	C	A	1/1	1/1	1/1	1/1	1/1	1/1	0/1	0/1	0/1	intergenic_region	MODIFIER	LOC110260709-BCKDHB
NC_010443.5	1	85076105	G	A	1/1	1/1	1/1	1/1	1/1	1/1	0/1	0/1	0/1	intergenic_region	MODIFIER	LOC110260709-BCKDHB
NC_010443.5	1	85076743	T	G	1/1	1/1	1/1	1/1	1/1	1/1	0/1	0/1	0/1	intergenic_region	MODIFIER	LOC110260709-BCKDHB
NC_010443.5	1	85076794	G	T	1/1	1/1	1/1	1/1	1/1	1/1	0/1	0/1	0/1	intergenic_region	MODIFIER	LOC110260709-BCKDHB
NC_010443.5	1	85077214	A	T	1/1	1/1	1/1	1/1	1/1	1/1	0/1	0/1	0/1	intergenic_region	MODIFIER	LOC110260709-BCKDHB
NC_010443.5	1	85077279	T	G	1/1	1/1	1/1	1/1	1/1	1/1	0/1	0/1	0/1	intergenic_region	MODIFIER	LOC110260709-BCKDHB
NC_010443.5	1	85077334	T	G	1/1	1/1	1/1	1/1	1/1	1/1	0/1	0/1	0/1	intergenic_region	MODIFIER	LOC110260709-BCKDHB
NC_010443.5	1	85077402	C	A	1/1	1/1	1/1	1/1	1/1	1/1	0/1	0/1	0/1	intergenic_region	MODIFIER	LOC110260709-BCKDHB
NC_010443.5	1	85077574	A	G	1/1	1/1	1/1	1/1	1/1	1/1	0/1	0/1	0/1	intergenic_region	MODIFIER	LOC110260709-BCKDHB
NC_010443.5	1	85077682	A	G	1/1	1/1	1/1	1/1	1/1	1/1	0/1	0/1	0/1	intergenic_region	MODIFIER	LOC110260709-BCKDHB
NC_010443.5	1	85077686	G	C	1/1	1/1	1/1	1/1	1/1	1/1	0/1	0/1	0/1	intergenic_region	MODIFIER	LOC110260709-BCKDHB
NC_010443.5	1	85077748	C	T	1/1	1/1	1/1	1/1	1/1	1/1	0/1	0/1	0/1	intergenic_region	MODIFIER	LOC110260709-BCKDHB
NC_010443.5	1	85078546	T	A	1/1	1/1	1/1	1/1	1/1	1/1	0/1	0/1	0/1	intergenic_region	MODIFIER	LOC110260709-BCKDHB
NC_010443.5	1	85078666	T	A	1/1	1/1	1/1	1/1	1/1	1/1	0/1	0/1	0/1	intergenic_region	MODIFIER	LOC110260709-BCKDHB
NC_010443.5	1	85079398	T	G	1/1	1/1	1/1	1/1	1/1	1/1	0/1	0/1	0/1	intergenic_region	MODIFIER	LOC110260709-BCKDHB
NC_010443.5	1	85079532	C	A	1/1	1/1	1/1	1/1	1/1	1/1	0/1	0/1	0/1	intergenic_region	MODIFIER	LOC110260709-BCKDHB
NC_010443.5	1	85080267	G	A	1/1	1/1	1/1	1/1	1/1	1/1	0/1	0/1	0/1	intergenic_region	MODIFIER	LOC110260709-BCKDHB
NC_010443.5	1	85081095	T	C	1/1	1/1	1/1	1/1	1/1	1/1	0/1	0/1	0/1	intergenic_region	MODIFIER	LOC110260709-BCKDHB
NC_010443.5	1	85081500	T	A	1/1	1/1	1/1	1/1	1/1	1/1	0/1	0/1	0/1	intergenic_region	MODIFIER	LOC110260709-BCKDHB
NC_010443.5	1	85081573	G	C	1/1	1/1	1/1	1/1	1/1	1/1	0/1	0/1	0/1	intergenic_region	MODIFIER	LOC110260709-BCKDHB
NC_010443.5	1	85081673	A	G	1/1	1/1	1/1	1/1	1/1	1/1	0/1	0/1	0/1	intergenic_region	MODIFIER	LOC110260709-BCKDHB
NC_010443.5	1	85081697	G	T	1/1	1/1	1/1	1/1	1/1	1/1	0/1	0/1	0/1	intergenic_region	MODIFIER	LOC110260709-BCKDHB
NC_010443.5	1	85081747	G	A	1/1	1/1	1/1	1/1	1/1	1/1	0/1	0/1	0/1	intergenic_region	MODIFIER	LOC110260709-BCKDHB
NC_010443.5	1	85082065	T	C	1/1	1/1	1/1	1/1	1/1	1/1	0/1	0/1	0/1	intergenic_region	MODIFIER	LOC110260709-BCKDHB
NC_010443.5	1	85083275	C	T	1/1	1/1	1/1	1/1	1/1	1/1	0/1	0/1	0/1	intergenic_region	MODIFIER	LOC110260709-BCKDHB
NC_010443.5	1	85083334	A	G	1/1	1/1	1/1	1/1	1/1	1/1	0/1	0/1	0/1	intergenic_region	MODIFIER	LOC110260709-BCKDHB
NC_010443.5	1	85083384	A	G	1/1	1/1	1/1	1/1	1/1	1/1	0/1	0/1	0/1	intergenic_region	MODIFIER	LOC110260709-BCKDHB
NC_010443.5	1	85083651	A	C	1/1	1/1	1/1	1/1	1/1	1/1	0/1	0/1	0/1	intergenic_region	MODIFIER	LOC110260709-BCKDHB
NC_010443.5	1	85083700	A	G	1/1	1/1	1/1	1/1	1/1	1/1	0/1	0/1	0/1	intergenic_region	MODIFIER	LOC110260709-BCKDHB
NC_010443.5	1	85083736	C	T	1/1	1/1	1/1	1/1	1/1	1/1	0/1	0/1	0/1	intergenic_region	MODIFIER	LOC110260709-BCKDHB
NC_010443.5	1	85083802	G	A	1/1	1/1	1/1	1/1	1/1	1/1	0/1	0/1	0/1	intergenic_region	MODIFIER	LOC110260709-BCKDHB
NC_010443.5	1	85084034	G	A	1/1	1/1	1/1	1/1	1/1	1/1	0/1	0/1	0/1	intergenic_region	MODIFIER	LOC110260709-BCKDHB
NC_010443.5	1	85084106	C	G	1/1	1/1	1/1	1/1	1/1	1/1	0/1	0/1	0/1	intergenic_region	MODIFIER	LOC110260709-BCKDHB
NC_010443.5	1	85084372	T	C	1/1	1/1	1/1	1/1	1/1	1/1	0/1	0/1	0/1	intergenic_region	MODIFIER	LOC110260709-BCKDHB
NC_010443.5	1	85084570	G	A	1/1	1/1	1/1	1/1	1/1	1/1	0/1	0/1	0/1	intergenic_region	MODIFIER	LOC110260709-BCKDHB
NC_010443.5	1	85084746	G	T	1/1	1/1	1/1	1/1	1/1	1/1	0/1	0/1	0/1	intergenic_region	MODIFIER	LOC110260709-BCKDHB
NC_010443.5	1	85085185	A	G	1/1	1/1	1/1	1/1	1/1	1/1	0/1	0/1	0/1	intergenic_region	MODIFIER	LOC110260709-BCKDHB
NC_010443.5	1	85085682	T	G	1/1	1/1	1/1	1/1	1/1	1/1	0/1	0/1	0/1	intergenic_region	MODIFIER	LOC110260709-BCKDHB
NC_010443.5	1	85085761	C	A	1/1	1/1	1/1	1/1	1/1	1/1	0/1	0/1	0/1	intergenic_region	MODIFIER	LOC110260709-BCKDHB
NC_010443.5	1	85085819	A	G	1/1	1/1	1/1	1/1	1/1	1/1	0/1	0/1	0/1	intergenic_region	MODIFIER	LOC110260709-BCKDHB
NC_010443.5	1	85085836	C	T	1/1	1/1	1/1	1/1	1/1	1/1	0/1	0/1	0/1	intergenic_region	MODIFIER	LOC110260709-BCKDHB
NC_010443.5	1	85085930	C	A	1/1	1/1	1/1	1/1	1/1	1/1	0/1	0/1	0/1	intergenic_region	MODIFIER	LOC110260709-BCKDHB
NC_010443.5	1	85085948	A	G	1/1	1/1	1/1	1/1	1/1	1/1	0/1	0/1	0/1	intergenic_region	MODIFIER	LOC110260709-BCKDHB
NC_010443.5	1	85085987	T	C	1/1	1/1	1/1	1/1	1/1	1/1	0/1	0/1	0/1	intergenic_region	MODIFIER	LOC110260709-BCKDHB
NC_010443.5	1	85086053	A	G	1/1	1/1	1/1	1/1	1/1	1/1	0/1	0/1	0/1	intergenic_region	MODIFIER	LOC110260709-BCKDHB
NC_010443.5	1	85086246	C	T	1/1	1/1	1/1	1/1	1/1	1/1	0/1	0/1	0/1	intergenic_region	MODIFIER	LOC110260709-BCKDHB
NC_010443.5	1	85086251	C	T	1/1	1/1	1/1	1/1	1/1	1/1	0/1	0/1	0/1	intergenic_region	MODIFIER	LOC110260709-BCKDHB
NC_010443.5	1	85086266	C	T	1/1	1/1	1/1	1/1	1/1	1/1	0/1	0/1	0/1	intergenic_region	MODIFIER	LOC110260709-BCKDHB
NC_010443.5	1	85086452	C	T	1/1	1/1	1/1	1/1	1/1	1/1	0/1	0/1	0/1	intergenic_region	MODIFIER	LOC110260709-BCKDHB
NC_010443.5	1	85086528	T	C	1/1	1/1	1/1	1/1	1/1	1/1	0/1	0/1	0/1	intergenic_region	MODIFIER	LOC110260709-BCKDHB
NC_010443.5	1	85086535	C	T	1/1	1/1	1/1	1/1	1/1	1/1	0/1	0/1	0/1	intergenic_region	MODIFIER	LOC110260709-BCKDHB
NC_010443.5	1	85086899	C	T	1/1	1/1	1/1	1/1	1/1	1/1	0/1	0/1	0/1	intergenic_region	MODIFIER	LOC110260709-BCKDHB
NC_010443.5	1	85086915	G	A	1/1	1/1	1/1	1/1	1/1	1/1	0/1	0/1	0/1	intergenic_region	MODIFIER	LOC110260709-BCKDHB
NC_010443.5	1	85087033	G	C	1/1	1/1	1/1	1/1	1/1	1/1	0/1	0/1	0/1	intergenic_region	MODIFIER	LOC110260709-BCKDHB
NC_010443.5	1	85087036	T	A	1/1	1/1	1/1	1/1	1/1	1/1	0/1	0/1	0/1	intergenic_region	MODIFIER	LOC110260709-BCKDHB
NC_010443.5	1	85087064	G	A	1/1	1/1	1/1	1/1	1/1	1/1	0/1	0/1	0/1	intergenic_region	MODIFIER	LOC110260709-BCKDHB
NC_010443.5	1	85087102	G	A	1/1	1/1	1/1	1/1	1/1	1/1	0/1	0/1	0/1	intergenic_region	MODIFIER	LOC110260709-BCKDHB
NC_010443.5	1	85087710	C	G	1/1	1/1	1/1	1/1	1/1	1/1	0/1	0/1	0/1	intergenic_region	MODIFIER	LOC110260709-BCKDHB
NC_010443.5	1	85087716	G	A	1/1	1/1	1/1	1/1	1/1	1/1	0/1	0/1	0/1	intergenic_region	MODIFIER	LOC110260709-BCKDHB
NC_010443.5	1	85088094	A	C	1/1	1/1	1/1	1/1	1/1	1/1	0/1	0/1	0/1	intergenic_region	MODIFIER	LOC110260709-BCKDHB
NC_010443.5	1	85088247	C	G	1/1	1/1	1/1	1/1	1/1	1/1	0/1	0/1	0/1	intergenic_region	MODIFIER	LOC110260709-BCKDHB
NC_010443.5	1	85088352	C	T	1/1	1/1	1/1	1/1	1/1	1/1	0/1	0/1	0/1	intergenic_region	MODIFIER	LOC110260709-BCKDHB
NC_010443.5	1	85088468	T	C	1/1	1/1	1/1	1/1	1/1	1/1	0/1	0/1	0/1	intergenic_region	MODIFIER	LOC110260709-BCKDHB
NC_010443.5	1	85088501	A	G	1/1	1/1	1/1	1/1	1/1	1/1	0/1	0/1	0/1	intergenic_region	MODIFIER	LOC110260709-BCKDHB
NC_010443.5	1	85088521	T	C	1/1	1/1	1/1	1/1	1/1	1/1	0/1	0/1	0/1	intergenic_region	MODIFIER	LOC110260709-BCKDHB
NC_010443.5	1	85088536	A	T	1/1	1/1	1/1	1/1	1/1	1/1	0/1	0/1	0/1	intergenic_region	MODIFIER	LOC110260709-BCKDHB
NC_010443.5	1	85088571	C	T	1/1	1/1	1/1	1/1	1/1	1/1	0/1	0/1	0/1	intergenic_region	MODIFIER	LOC110260709-BCKDHB
NC_010443.5	1	85088598	T	A	1/1	1/1	1/1	1/1	1/1	1/1	0/1	0/1	0/1	intergenic_region	MODIFIER	LOC110260709-BCKDHB
NC_010443.5	1	85088632	C	T	1/1	1/1	1/1	1/1	1/1	1/1	0/1	0/1	0/1	intergenic_region	MODIFIER	LOC110260709-BCKDHB
NC_010443.5	1	85088675	T	G	1/1	1/1	1/1	1/1	1/1	1/1	0/1	0/1	0/1	intergenic_region	MODIFIER	LOC110260709-BCKDHB
NC_010443.5	1	85088748	A	G	1/1	1/1	1/1	1/1	1/1	1/1	0/1	0/1	0/1	intergenic_region	MODIFIER	LOC110260709-BCKDHB
NC_010443.5	1	85089079	C	T	1/1	1/1	1/1	1/1	1/1	1/1	0/1	0/1	0/1	intergenic_region	MODIFIER	LOC110260709-BCKDHB
NC_010443.5	1	85089089	C	T	1/1	1/1	1/1	1/1	1/1	1/1	0/1	0/1	0/1	intergenic_region	MODIFIER	LOC110260709-BCKDHB
NC_010443.5	1	85089161	A	G	1/1	1/1	1/1	1/1	1/1	1/1	0/1	0/1	0/1	intergenic_region	MODIFIER	LOC110260709-BCKDHB
NC_010443.5	1	85089171	T	C	1/1	1/1	1/1	1/1	1/1	1/1	0/1	0/1	0/1	intergenic_region	MODIFIER	LOC110260709-BCKDHB
NC_010443.5	1	85089210	G	A	1/1	1/1	1/1	1/1	1/1	1/1	0/1	0/1	0/1	intergenic_region	MODIFIER	LOC110260709-BCKDHB
NC_010443.5	1	85089354	A	T	1/1	1/1	1/1	1/1	1/1	1/1	0/1	0/1	0/1	intergenic_region	MODIFIER	LOC110260709-BCKDHB
NC_010443.5	1	85089375	A	C	1/1	1/1	1/1	1/1	1/1	1/1	0/1	0/1	0/1	intergenic_region	MODIFIER	LOC110260709-BCKDHB
NC_010443.5	1	85089588	T	G	1/1	1/1	1/1	1/1	1/1	1/1	0/1	0/1	0/1	intergenic_region	MODIFIER	LOC110260709-BCKDHB
NC_010443.5	1	85089600	G	T	1/1	1/1	1/1	1/1	1/1	1/1	0/1	0/1	0/1	intergenic_region	MODIFIER	LOC110260709-BCKDHB
NC_010443.5	1	85089630	T	C	1/1	1/1	1/1	1/1	1/1	1/1	0/1	0/1	0/1	intergenic_region	MODIFIER	LOC110260709-BCKDHB
NC_010443.5	1	85089632	A	G	1/1	1/1	1/1	1/1	1/1	1/1	0/1	0/1	0/1	intergenic_region	MODIFIER	LOC110260709-BCKDHB
NC_010443.5	1	85089647	C	T	1/1	1/1	1/1	1/1	1/1	1/1	0/1	0/1	0/1	intergenic_region	MODIFIER	LOC110260709-BCKDHB
NC_010443.5	1	85089682	T	G	1/1	1/1	1/1	1/1	1/1	1/1	0/1	0/1	0/1	intergenic_region	MODIFIER	LOC110260709-BCKDHB
NC_010443.5	1	85089756	T	A	1/1	1/1	1/1	1/1	1/1	1/1	0/1	0/1	0/1	intergenic_region	MODIFIER	LOC110260709-BCKDHB
NC_010443.5	1	85089806	T	C	1/1	1/1	1/1	1/1	1/1	1/1	0/1	0/1	0/1	intergenic_region	MODIFIER	LOC110260709-BCKDHB
NC_010443.5	1	85089815	G	C	1/1	1/1	1/1	1/1	1/1	1/1	0/1	0/1	0/1	intergenic_region	MODIFIER	LOC110260709-BCKDHB
NC_010443.5	1	85089972	G	A	1/1	1/1	1/1	1/1	1/1	1/1	0/1	0/1	0/1	intergenic_region	MODIFIER	LOC110260709-BCKDHB
NC_010443.5	1	85090008	C	T	1/1	1/1	1/1	1/1	1/1	1/1	0/1	0/1	0/1	intergenic_region	MODIFIER	LOC110260709-BCKDHB
NC_010443.5	1	85090111	T	C	1/1	1/1	1/1	1/1	1/1	1/1	0/1	0/1	0/1	intergenic_region	MODIFIER	LOC110260709-BCKDHB
NC_010443.5	1	85090468	A	C	1/1	1/1	1/1	1/1	1/1	1/1	0/1	0/1	0/1	intergenic_region	MODIFIER	LOC110260709-BCKDHB
NC_010443.5	1	85090759	A	T	1/1	1/1	1/1	1/1	1/1	1/1	0/1	0/1	0/1	intergenic_region	MODIFIER	LOC110260709-BCKDHB
NC_010443.5	1	85090772	A	G	1/1	1/1	1/1	1/1	1/1	1/1	0/1	0/1	0/1	intergenic_region	MODIFIER	LOC110260709-BCKDHB
NC_010443.5	1	85090798	A	G	1/1	1/1	1/1	1/1	1/1	1/1	0/1	0/1	0/1	intergenic_region	MODIFIER	LOC110260709-BCKDHB
NC_010443.5	1	85090992	T	A	1/1	1/1	1/1	1/1	1/1	1/1	0/1	0/1	0/1	intergenic_region	MODIFIER	LOC110260709-BCKDHB
NC_010443.5	1	85091215	A	T	1/1	1/1	1/1	1/1	1/1	1/1	0/1	0/1	0/1	intergenic_region	MODIFIER	LOC110260709-BCKDHB
NC_010443.5	1	85091249	T	G	1/1	1/1	1/1	1/1	1/1	1/1	0/1	0/1	0/1	intergenic_region	MODIFIER	LOC110260709-BCKDHB
NC_010443.5	1	85093317	T	C	1/1	1/1	1/1	1/1	1/1	1/1	0/0	0/0	0/0	intergenic_region	MODIFIER	LOC110260709-BCKDHB
NC_010443.5	1	85093323	T	C	1/1	1/1	1/1	1/1	1/1	1/1	0/0	0/0	0/0	intergenic_region	MODIFIER	LOC110260709-BCKDHB
NC_010443.5	1	85093805	T	C	1/1	1/1	1/1	1/1	1/1	1/1	0/1	0/1	0/1	intergenic_region	MODIFIER	LOC110260709-BCKDHB
NC_010443.5	1	85093910	A	G	1/1	1/1	1/1	1/1	1/1	1/1	0/1	0/1	0/1	intergenic_region	MODIFIER	LOC110260709-BCKDHB
NC_010443.5	1	85093912	G	T	1/1	1/1	1/1	1/1	1/1	1/1	0/1	0/1	0/1	intergenic_region	MODIFIER	LOC110260709-BCKDHB
NC_010443.5	1	85093959	G	C	1/1	1/1	1/1	1/1	1/1	1/1	0/1	0/1	0/1	intergenic_region	MODIFIER	LOC110260709-BCKDHB
NC_010443.5	1	85094086	C	T	1/1	1/1	1/1	1/1	1/1	1/1	0/1	0/1	0/1	intergenic_region	MODIFIER	LOC110260709-BCKDHB
NC_010443.5	1	85094187	A	G	1/1	1/1	1/1	1/1	1/1	1/1	0/1	0/1	0/1	intergenic_region	MODIFIER	LOC110260709-BCKDHB
NC_010443.5	1	85094230	T	C	1/1	1/1	1/1	1/1	1/1	1/1	0/1	0/1	0/1	intergenic_region	MODIFIER	LOC110260709-BCKDHB
NC_010443.5	1	85094354	T	C	1/1	1/1	1/1	1/1	1/1	1/1	0/1	0/1	0/1	intergenic_region	MODIFIER	LOC110260709-BCKDHB
NC_010443.5	1	85094394	A	G	1/1	1/1	1/1	1/1	1/1	1/1	0/1	0/1	0/1	intergenic_region	MODIFIER	LOC110260709-BCKDHB
NC_010443.5	1	85094945	C	T	1/1	1/1	1/1	1/1	1/1	1/1	0/1	0/1	0/1	intergenic_region	MODIFIER	LOC110260709-BCKDHB
NC_010443.5	1	85094968	C	A	1/1	1/1	1/1	1/1	1/1	1/1	0/1	0/1	0/1	intergenic_region	MODIFIER	LOC110260709-BCKDHB
NC_010443.5	1	85095058	A	G	1/1	1/1	1/1	1/1	1/1	1/1	0/1	0/1	0/1	intergenic_region	MODIFIER	LOC110260709-BCKDHB
NC_010443.5	1	85095186	A	G	1/1	1/1	1/1	1/1	1/1	1/1	0/1	0/1	0/1	intergenic_region	MODIFIER	LOC110260709-BCKDHB
NC_010443.5	1	85095275	C	A	1/1	1/1	1/1	1/1	1/1	1/1	0/1	0/1	0/1	intergenic_region	MODIFIER	LOC110260709-BCKDHB
NC_010443.5	1	85095380	A	T	1/1	1/1	1/1	1/1	1/1	1/1	0/1	0/1	0/1	intergenic_region	MODIFIER	LOC110260709-BCKDHB
NC_010443.5	1	85095412	T	A	1/1	1/1	1/1	1/1	1/1	1/1	0/1	0/1	0/1	intergenic_region	MODIFIER	LOC110260709-BCKDHB
NC_010443.5	1	85095517	A	T	1/1	1/1	1/1	1/1	1/1	1/1	0/1	0/1	0/1	intergenic_region	MODIFIER	LOC110260709-BCKDHB
NC_010443.5	1	85095539	A	G	1/1	1/1	1/1	1/1	1/1	1/1	0/1	0/1	0/1	intergenic_region	MODIFIER	LOC110260709-BCKDHB
NC_010443.5	1	85095588	A	G	1/1	1/1	1/1	1/1	1/1	1/1	0/1	0/1	0/1	intergenic_region	MODIFIER	LOC110260709-BCKDHB
NC_010443.5	1	85095665	G	A	1/1	1/1	1/1	1/1	1/1	1/1	0/1	0/1	0/1	intergenic_region	MODIFIER	LOC110260709-BCKDHB
NC_010443.5	1	85095893	G	A	1/1	1/1	1/1	1/1	1/1	1/1	0/1	0/1	0/1	intergenic_region	MODIFIER	LOC110260709-BCKDHB
NC_010443.5	1	85095925	T	C	1/1	1/1	1/1	1/1	1/1	1/1	0/1	0/1	0/1	intergenic_region	MODIFIER	LOC110260709-BCKDHB
NC_010443.5	1	85096028	T	G	1/1	1/1	1/1	1/1	1/1	1/1	0/1	0/1	0/1	intergenic_region	MODIFIER	LOC110260709-BCKDHB
NC_010443.5	1	85096356	A	G	1/1	1/1	1/1	1/1	1/1	1/1	0/1	0/1	0/1	intergenic_region	MODIFIER	LOC110260709-BCKDHB
NC_010443.5	1	85096425	C	T	1/1	1/1	1/1	1/1	1/1	1/1	0/1	0/1	0/1	intergenic_region	MODIFIER	LOC110260709-BCKDHB
NC_010443.5	1	85096489	A	T	1/1	1/1	1/1	1/1	1/1	1/1	0/1	0/1	0/1	intergenic_region	MODIFIER	LOC110260709-BCKDHB
NC_010443.5	1	85096517	A	C	1/1	1/1	1/1	1/1	1/1	1/1	0/1	0/1	0/1	intergenic_region	MODIFIER	LOC110260709-BCKDHB
NC_010443.5	1	85096820	G	C	1/1	1/1	1/1	1/1	1/1	1/1	0/1	0/1	0/1	intergenic_region	MODIFIER	LOC110260709-BCKDHB
NC_010443.5	1	85096887	C	A	1/1	1/1	1/1	1/1	1/1	1/1	0/1	0/1	0/1	intergenic_region	MODIFIER	LOC110260709-BCKDHB
NC_010443.5	1	85096931	A	C	1/1	1/1	1/1	1/1	1/1	1/1	0/1	0/1	0/1	intergenic_region	MODIFIER	LOC110260709-BCKDHB
NC_010443.5	1	85097061	C	T	1/1	1/1	1/1	1/1	1/1	1/1	0/1	0/1	0/1	intergenic_region	MODIFIER	LOC110260709-BCKDHB
NC_010443.5	1	85097230	A	T	1/1	1/1	1/1	1/1	1/1	1/1	0/1	0/1	0/1	intergenic_region	MODIFIER	LOC110260709-BCKDHB
NC_010443.5	1	85097280	A	T	1/1	1/1	1/1	1/1	1/1	1/1	0/1	0/1	0/1	intergenic_region	MODIFIER	LOC110260709-BCKDHB
NC_010443.5	1	85097497	C	A	1/1	1/1	1/1	1/1	1/1	1/1	0/1	0/1	0/1	intergenic_region	MODIFIER	LOC110260709-BCKDHB
NC_010443.5	1	85097564	C	T	1/1	1/1	1/1	1/1	1/1	1/1	0/1	0/1	0/1	intergenic_region	MODIFIER	LOC110260709-BCKDHB
NC_010443.5	1	85097719	G	A	1/1	1/1	1/1	1/1	1/1	1/1	0/1	0/1	0/1	intergenic_region	MODIFIER	LOC110260709-BCKDHB
NC_010443.5	1	85097729	A	C	1/1	1/1	1/1	1/1	1/1	1/1	0/1	0/1	0/1	intergenic_region	MODIFIER	LOC110260709-BCKDHB
NC_010443.5	1	85097746	A	G	1/1	1/1	1/1	1/1	1/1	1/1	0/1	0/1	0/1	intergenic_region	MODIFIER	LOC110260709-BCKDHB
NC_010443.5	1	85097855	A	G	1/1	1/1	1/1	1/1	1/1	1/1	0/1	0/1	0/1	intergenic_region	MODIFIER	LOC110260709-BCKDHB
NC_010443.5	1	85098044	G	A	1/1	1/1	1/1	1/1	1/1	1/1	0/1	0/1	0/1	intergenic_region	MODIFIER	LOC110260709-BCKDHB
NC_010443.5	1	85098142	A	G	1/1	1/1	1/1	1/1	1/1	1/1	0/1	0/1	0/1	intergenic_region	MODIFIER	LOC110260709-BCKDHB
NC_010443.5	1	85098336	C	T	1/1	1/1	1/1	1/1	1/1	1/1	0/1	0/1	0/1	intergenic_region	MODIFIER	LOC110260709-BCKDHB
NC_010443.5	1	85098360	C	A	1/1	1/1	1/1	1/1	1/1	1/1	0/1	0/1	0/1	intergenic_region	MODIFIER	LOC110260709-BCKDHB
NC_010443.5	1	85098714	C	T	1/1	1/1	1/1	1/1	1/1	1/1	0/1	0/1	0/1	intergenic_region	MODIFIER	LOC110260709-BCKDHB
NC_010443.5	1	85098779	G	A	1/1	1/1	1/1	1/1	1/1	1/1	0/1	0/1	0/1	intergenic_region	MODIFIER	LOC110260709-BCKDHB
NC_010443.5	1	85098791	T	C	1/1	1/1	1/1	1/1	1/1	1/1	0/1	0/1	0/1	intergenic_region	MODIFIER	LOC110260709-BCKDHB
NC_010443.5	1	85098800	A	G	1/1	1/1	1/1	1/1	1/1	1/1	0/1	0/1	0/1	intergenic_region	MODIFIER	LOC110260709-BCKDHB
NC_010443.5	1	85098885	A	T	1/1	1/1	1/1	1/1	1/1	1/1	0/1	0/1	0/1	intergenic_region	MODIFIER	LOC110260709-BCKDHB
NC_010443.5	1	85098903	C	A	1/1	1/1	1/1	1/1	1/1	1/1	0/1	0/1	0/1	intergenic_region	MODIFIER	LOC110260709-BCKDHB
NC_010443.5	1	85098944	C	A	1/1	1/1	1/1	1/1	1/1	1/1	0/1	0/1	0/1	intergenic_region	MODIFIER	LOC110260709-BCKDHB
NC_010443.5	1	85098986	C	A	1/1	1/1	1/1	1/1	1/1	1/1	0/1	0/1	0/1	intergenic_region	MODIFIER	LOC110260709-BCKDHB
NC_010443.5	1	85099315	G	A	1/1	1/1	1/1	1/1	1/1	1/1	0/1	0/1	0/1	intergenic_region	MODIFIER	LOC110260709-BCKDHB
NC_010443.5	1	85099635	A	G	1/1	1/1	1/1	1/1	1/1	1/1	0/1	0/1	0/1	intergenic_region	MODIFIER	LOC110260709-BCKDHB
NC_010443.5	1	85099691	C	T	1/1	1/1	1/1	1/1	1/1	1/1	0/1	0/1	0/1	intergenic_region	MODIFIER	LOC110260709-BCKDHB
NC_010443.5	1	85099971	A	T	1/1	1/1	1/1	1/1	1/1	1/1	0/1	0/1	0/1	intergenic_region	MODIFIER	LOC110260709-BCKDHB
NC_010443.5	1	85103410	T	G	1/1	1/1	1/1	1/1	1/1	1/1	0/1	0/1	0/1	intergenic_region	MODIFIER	LOC110260709-BCKDHB
NC_010443.5	1	85103850	T	G	1/1	1/1	1/1	1/1	1/1	1/1	0/1	0/1	0/1	intergenic_region	MODIFIER	LOC110260709-BCKDHB
NC_010443.5	1	85222525	C	A	1/1	1/1	1/1	1/1	1/1	1/1	0/1	0/1	0/1	intergenic_region	MODIFIER	LOC110260709-BCKDHB
NC_010443.5	1	85230235	G	A	1/1	1/1	1/1	1/1	1/1	1/1	0/1	0/1	0/1	intergenic_region	MODIFIER	LOC110260709-BCKDHB
NC_010443.5	1	85232750	A	G	1/1	1/1	1/1	1/1	1/1	1/1	0/1	0/1	0/1	intergenic_region	MODIFIER	LOC110260709-BCKDHB
NC_010443.5	1	85232751	A	G	1/1	1/1	1/1	1/1	1/1	1/1	0/1	0/1	0/1	intergenic_region	MODIFIER	LOC110260709-BCKDHB
NC_010443.5	1	85234594	T	G	1/1	1/1	1/1	1/1	1/1	1/1	0/1	0/1	0/1	intergenic_region	MODIFIER	LOC110260709-BCKDHB
NC_010443.5	1	85246819	T	C	1/1	1/1	1/1	1/1	1/1	1/1	0/1	0/1	0/1	intergenic_region	MODIFIER	LOC110260709-BCKDHB
NC_010443.5	1	85246832	A	G	1/1	1/1	1/1	1/1	1/1	1/1	0/1	0/1	0/1	intergenic_region	MODIFIER	LOC110260709-BCKDHB
NC_010443.5	1	85247795	G	T	1/1	1/1	1/1	1/1	1/1	1/1	0/1	0/1	0/1	intergenic_region	MODIFIER	LOC110260709-BCKDHB
NC_010443.5	1	85248037	T	C	1/1	1/1	1/1	1/1	1/1	1/1	0/1	0/1	0/1	intergenic_region	MODIFIER	LOC110260709-BCKDHB
NC_010443.5	1	85250161	T	C	1/1	1/1	1/1	1/1	1/1	1/1	0/1	0/1	0/1	intergenic_region	MODIFIER	LOC110260709-BCKDHB
NC_010443.5	1	85250545	A	C	1/1	1/1	1/1	1/1	1/1	1/1	0/1	0/1	0/1	intergenic_region	MODIFIER	LOC110260709-BCKDHB
NC_010443.5	1	85250669	A	G	1/1	1/1	1/1	1/1	1/1	1/1	0/1	0/1	0/1	intergenic_region	MODIFIER	LOC110260709-BCKDHB
NC_010443.5	1	85252192	A	C	1/1	1/1	1/1	1/1	1/1	1/1	0/1	0/1	0/1	intergenic_region	MODIFIER	LOC110260709-BCKDHB
NC_010443.5	1	85256326	T	C	1/1	1/1	1/1	1/1	1/1	1/1	0/1	0/1	0/1	intergenic_region	MODIFIER	LOC110260709-BCKDHB
NC_010443.5	1	85257923	G	A	1/1	1/1	1/1	1/1	1/1	1/1	0/1	0/1	0/1	intergenic_region	MODIFIER	LOC110260709-BCKDHB
NC_010443.5	1	85259747	A	G	1/1	1/1	1/1	1/1	1/1	1/1	0/1	0/1	0/1	intergenic_region	MODIFIER	LOC110260709-BCKDHB
NC_010443.5	1	85260906	A	C	1/1	1/1	1/1	1/1	1/1	1/1	0/1	0/1	0/1	intergenic_region	MODIFIER	LOC110260709-BCKDHB
NC_010443.5	1	85271499	C	T	0/0	0/0	0/0	0/0	0/0	0/0	0/1	0/1	0/1	intergenic_region	MODIFIER	LOC110260709-BCKDHB
NC_010443.5	1	85274358	A	G	0/0	0/0	0/0	0/0	0/0	0/0	0/1	0/1	0/1	intergenic_region	MODIFIER	LOC110260709-BCKDHB
NC_010443.5	1	85274540	T	C	0/0	0/0	0/0	0/0	0/0	0/0	0/1	0/1	0/1	intergenic_region	MODIFIER	LOC110260709-BCKDHB
NC_010443.5	1	85275547	G	A	0/0	0/0	0/0	0/0	0/0	0/0	0/1	0/1	0/1	intergenic_region	MODIFIER	LOC110260709-BCKDHB
NC_010443.5	1	85408366	A	G	0/1	0/1	0/1	0/1	0/1	0/1	0/0	0/0	0/0	intergenic_region	MODIFIER	LOC110260709-BCKDHB
NC_010443.5	1	86448940	A	G	0/0	0/0	0/0	0/0	0/0	0/0	0/1	0/1	0/1	intron_variant	MODIFIER	SH3BGRL2
NC_010443.5	1	87877780	G	A	./.	./.	./.	./.	./.	./.	1/1	1/1	1/1	intergenic_region	MODIFIER	LOC110260728-MEI4
NC_010443.5	1	88136180	A	T	0/0	0/0	0/0	0/0	0/0	0/0	0/1	0/1	0/1	intergenic_region	MODIFIER	LOC110260728-MEI4
NC_010443.5	1	88414079	C	T	0/0	0/0	0/0	0/0	0/0	0/0	0/1	0/1	0/1	intergenic_region	MODIFIER	MEI4-TRNAA-AGC
NC_010443.5	1	88421035	G	A	0/0	0/0	0/0	0/0	0/0	0/0	0/1	0/1	0/1	intergenic_region	MODIFIER	MEI4-TRNAA-AGC
NC_010443.5	1	88423730	G	A	0/0	0/0	0/0	0/0	0/0	0/0	0/1	0/1	0/1	intergenic_region	MODIFIER	MEI4-TRNAA-AGC
NC_010443.5	1	88429956	G	T	0/0	0/0	0/0	0/0	0/0	0/0	0/1	0/1	0/1	intergenic_region	MODIFIER	MEI4-TRNAA-AGC
NC_010443.5	1	88431212	C	A	0/0	0/0	0/0	0/0	0/0	0/0	0/1	0/1	0/1	intergenic_region	MODIFIER	MEI4-TRNAA-AGC
NC_010443.5	1	88431252	G	A	0/0	0/0	0/0	0/0	0/0	0/0	0/1	0/1	0/1	intergenic_region	MODIFIER	MEI4-TRNAA-AGC
NC_010443.5	1	88433925	A	G	0/0	0/0	0/0	0/0	0/0	0/0	0/1	0/1	0/1	intergenic_region	MODIFIER	MEI4-TRNAA-AGC
NC_010443.5	1	88434571	G	C	0/0	0/0	0/0	0/0	0/0	0/0	0/1	0/1	0/1	intergenic_region	MODIFIER	MEI4-TRNAA-AGC
NC_010443.5	1	88434924	C	T	0/0	0/0	0/0	0/0	0/0	0/0	0/1	0/1	0/1	intergenic_region	MODIFIER	MEI4-TRNAA-AGC
NC_010443.5	1	88435808	C	T	0/0	0/0	0/0	0/0	0/0	0/0	0/1	0/1	0/1	intergenic_region	MODIFIER	MEI4-TRNAA-AGC
NC_010443.5	1	88437170	T	C	0/0	0/0	0/0	0/0	0/0	0/0	0/1	0/1	0/1	intergenic_region	MODIFIER	MEI4-TRNAA-AGC
NC_010443.5	1	88437834	G	T	0/0	0/0	0/0	0/0	0/0	0/0	0/1	0/1	0/1	intergenic_region	MODIFIER	MEI4-TRNAA-AGC
NC_010443.5	1	88438999	G	T	0/0	0/0	0/0	0/0	0/0	0/0	0/1	0/1	0/1	intergenic_region	MODIFIER	MEI4-TRNAA-AGC
NC_010443.5	1	88439053	C	T	1/1	1/1	1/1	1/1	1/1	1/1	0/1	0/1	0/1	intergenic_region	MODIFIER	MEI4-TRNAA-AGC
NC_010443.5	1	88439599	T	A	1/1	1/1	1/1	1/1	1/1	1/1	0/1	0/1	0/1	intergenic_region	MODIFIER	MEI4-TRNAA-AGC
NC_010443.5	1	88439824	T	G	./.	./.	./.	./.	./.	./.	0/1	0/1	0/1	intergenic_region	MODIFIER	MEI4-TRNAA-AGC
NC_010443.5	1	88440345	C	A	0/0	0/0	0/0	0/0	0/0	0/0	0/1	0/1	0/1	intergenic_region	MODIFIER	MEI4-TRNAA-AGC
NC_010443.5	1	88440818	T	C	0/0	0/0	0/0	0/0	0/0	0/0	0/1	0/1	0/1	intergenic_region	MODIFIER	MEI4-TRNAA-AGC
NC_010443.5	1	88440963	C	A	1/1	1/1	1/1	1/1	1/1	1/1	0/1	0/1	0/1	intergenic_region	MODIFIER	MEI4-TRNAA-AGC
NC_010443.5	1	88441050	G	T	0/0	0/0	0/0	0/0	0/0	0/0	0/1	0/1	0/1	intergenic_region	MODIFIER	MEI4-TRNAA-AGC
NC_010443.5	1	88441153	C	A	0/0	0/0	0/0	0/0	0/0	0/0	0/1	0/1	0/1	intergenic_region	MODIFIER	MEI4-TRNAA-AGC
NC_010443.5	1	88441308	A	T	0/0	0/0	0/0	0/0	0/0	0/0	0/1	0/1	0/1	intergenic_region	MODIFIER	MEI4-TRNAA-AGC
NC_010443.5	1	88441651	A	C	0/0	0/0	0/0	0/0	0/0	0/0	0/1	0/1	0/1	intergenic_region	MODIFIER	MEI4-TRNAA-AGC
NC_010443.5	1	88441918	G	A	0/0	0/0	0/0	0/0	0/0	0/0	0/1	0/1	0/1	intergenic_region	MODIFIER	MEI4-TRNAA-AGC
NC_010443.5	1	88442045	G	T	1/1	1/1	1/1	1/1	1/1	1/1	0/1	0/1	0/1	intergenic_region	MODIFIER	MEI4-TRNAA-AGC
NC_010443.5	1	88442295	C	T	1/1	1/1	1/1	1/1	1/1	1/1	0/1	0/1	0/1	intergenic_region	MODIFIER	MEI4-TRNAA-AGC
NC_010443.5	1	88442335	A	G	0/0	0/0	0/0	0/0	0/0	0/0	0/1	0/1	0/1	intergenic_region	MODIFIER	MEI4-TRNAA-AGC
NC_010443.5	1	88442599	A	G	0/0	0/0	0/0	0/0	0/0	0/0	0/1	0/1	0/1	intergenic_region	MODIFIER	MEI4-TRNAA-AGC
NC_010443.5	1	88442708	G	T	0/0	0/0	0/0	0/0	0/0	0/0	0/1	0/1	0/1	intergenic_region	MODIFIER	MEI4-TRNAA-AGC
NC_010443.5	1	88442795	T	C	0/0	0/0	0/0	0/0	0/0	0/0	0/1	0/1	0/1	intergenic_region	MODIFIER	MEI4-TRNAA-AGC
NC_010443.5	1	88443288	A	G	1/1	1/1	1/1	1/1	1/1	1/1	0/1	0/1	0/1	intergenic_region	MODIFIER	MEI4-TRNAA-AGC
NC_010443.5	1	88444965	T	C	0/0	0/0	0/0	0/0	0/0	0/0	0/1	0/1	0/1	intergenic_region	MODIFIER	MEI4-TRNAA-AGC
NC_010443.5	1	88445051	C	T	0/0	0/0	0/0	0/0	0/0	0/0	0/1	0/1	0/1	intergenic_region	MODIFIER	MEI4-TRNAA-AGC
NC_010443.5	1	88445165	C	A	0/0	0/0	0/0	0/0	0/0	0/0	0/1	0/1	0/1	intergenic_region	MODIFIER	MEI4-TRNAA-AGC
NC_010443.5	1	88445281	G	T	0/0	0/0	0/0	0/0	0/0	0/0	0/1	0/1	0/1	intergenic_region	MODIFIER	MEI4-TRNAA-AGC
NC_010443.5	1	88445295	A	T	0/0	0/0	0/0	0/0	0/0	0/0	0/1	0/1	0/1	intergenic_region	MODIFIER	MEI4-TRNAA-AGC
NC_010443.5	1	88445368	C	T	0/0	0/0	0/0	0/0	0/0	0/0	0/1	0/1	0/1	intergenic_region	MODIFIER	MEI4-TRNAA-AGC
NC_010443.5	1	88445416	A	T	0/0	0/0	0/0	0/0	0/0	0/0	0/1	0/1	0/1	intergenic_region	MODIFIER	MEI4-TRNAA-AGC
NC_010443.5	1	88445696	C	G	0/0	0/0	0/0	0/0	0/0	0/0	0/1	0/1	0/1	intergenic_region	MODIFIER	MEI4-TRNAA-AGC
NC_010443.5	1	88445949	C	T	0/0	0/0	0/0	0/0	0/0	0/0	0/1	0/1	0/1	intergenic_region	MODIFIER	MEI4-TRNAA-AGC
NC_010443.5	1	88446337	C	A	0/0	0/0	0/0	0/0	0/0	0/0	0/1	0/1	0/1	intergenic_region	MODIFIER	MEI4-TRNAA-AGC
NC_010443.5	1	88446464	C	T	0/0	0/0	0/0	0/0	0/0	0/0	0/1	0/1	0/1	intergenic_region	MODIFIER	MEI4-TRNAA-AGC
NC_010443.5	1	88446649	G	A	0/0	0/0	0/0	0/0	0/0	0/0	0/1	0/1	0/1	intergenic_region	MODIFIER	MEI4-TRNAA-AGC
NC_010443.5	1	88446771	C	T	0/0	0/0	0/0	0/0	0/0	0/0	0/1	0/1	0/1	intergenic_region	MODIFIER	MEI4-TRNAA-AGC
NC_010443.5	1	88446951	G	A	0/0	0/0	0/0	0/0	0/0	0/0	0/1	0/1	0/1	intergenic_region	MODIFIER	MEI4-TRNAA-AGC
NC_010443.5	1	88447048	C	T	0/0	0/0	0/0	0/0	0/0	0/0	0/1	0/1	0/1	intergenic_region	MODIFIER	MEI4-TRNAA-AGC
NC_010443.5	1	88447803	G	A	1/1	1/1	1/1	1/1	1/1	1/1	0/1	0/1	0/1	intergenic_region	MODIFIER	MEI4-TRNAA-AGC
NC_010443.5	1	88447875	G	A	0/0	0/0	0/0	0/0	0/0	0/0	0/1	0/1	0/1	intergenic_region	MODIFIER	MEI4-TRNAA-AGC
NC_010443.5	1	88448012	C	A	0/0	0/0	0/0	0/0	0/0	0/0	0/1	0/1	0/1	intergenic_region	MODIFIER	MEI4-TRNAA-AGC
NC_010443.5	1	88448244	T	C	1/1	1/1	1/1	1/1	1/1	1/1	0/1	0/1	0/1	intergenic_region	MODIFIER	MEI4-TRNAA-AGC
NC_010443.5	1	88448266	T	C	0/0	0/0	0/0	0/0	0/0	0/0	0/1	0/1	0/1	intergenic_region	MODIFIER	MEI4-TRNAA-AGC
NC_010443.5	1	88449035	C	T	0/0	0/0	0/0	0/0	0/0	0/0	0/1	0/1	0/1	intergenic_region	MODIFIER	MEI4-TRNAA-AGC
NC_010443.5	1	88449036	A	G	0/0	0/0	0/0	0/0	0/0	0/0	0/1	0/1	0/1	intergenic_region	MODIFIER	MEI4-TRNAA-AGC
NC_010443.5	1	88449045	A	C	0/0	0/0	0/0	0/0	0/0	0/0	0/1	0/1	0/1	intergenic_region	MODIFIER	MEI4-TRNAA-AGC
NC_010443.5	1	88449155	T	G	0/0	0/0	0/0	0/0	0/0	0/0	0/1	0/1	0/1	intergenic_region	MODIFIER	MEI4-TRNAA-AGC
NC_010443.5	1	88449483	A	G	1/1	1/1	1/1	1/1	1/1	1/1	0/1	0/1	0/1	intergenic_region	MODIFIER	MEI4-TRNAA-AGC
NC_010443.5	1	88449485	C	G	0/0	0/0	0/0	0/0	0/0	0/0	0/1	0/1	0/1	intergenic_region	MODIFIER	MEI4-TRNAA-AGC
NC_010443.5	1	88449594	A	G	0/0	0/0	0/0	0/0	0/0	0/0	0/1	0/1	0/1	intergenic_region	MODIFIER	MEI4-TRNAA-AGC
NC_010443.5	1	88449641	A	G	0/0	0/0	0/0	0/0	0/0	0/0	0/1	0/1	0/1	intergenic_region	MODIFIER	MEI4-TRNAA-AGC
NC_010443.5	1	88449710	A	C	0/0	0/0	0/0	0/0	0/0	0/0	0/1	0/1	0/1	intergenic_region	MODIFIER	MEI4-TRNAA-AGC
NC_010443.5	1	88449810	C	T	1/1	1/1	1/1	1/1	1/1	1/1	0/1	0/1	0/1	intergenic_region	MODIFIER	MEI4-TRNAA-AGC
NC_010443.5	1	88449959	T	A	1/1	1/1	1/1	1/1	1/1	1/1	0/1	0/1	0/1	intergenic_region	MODIFIER	MEI4-TRNAA-AGC
NC_010443.5	1	88450012	C	T	0/0	0/0	0/0	0/0	0/0	0/0	0/1	0/1	0/1	intergenic_region	MODIFIER	MEI4-TRNAA-AGC
NC_010443.5	1	88450144	C	T	0/0	0/0	0/0	0/0	0/0	0/0	0/1	0/1	0/1	intergenic_region	MODIFIER	MEI4-TRNAA-AGC
NC_010443.5	1	88450573	A	G	0/0	0/0	0/0	0/0	0/0	0/0	0/1	0/1	0/1	intergenic_region	MODIFIER	MEI4-TRNAA-AGC
NC_010443.5	1	88450645	A	G	1/1	1/1	1/1	1/1	1/1	1/1	0/1	0/1	0/1	intergenic_region	MODIFIER	MEI4-TRNAA-AGC
NC_010443.5	1	88450739	C	A	0/0	0/0	0/0	0/0	0/0	0/0	0/1	0/1	0/1	intergenic_region	MODIFIER	MEI4-TRNAA-AGC
NC_010443.5	1	88450943	T	G	0/0	0/0	0/0	0/0	0/0	0/0	0/1	0/1	0/1	intergenic_region	MODIFIER	MEI4-TRNAA-AGC
NC_010443.5	1	88451170	T	C	0/0	0/0	0/0	0/0	0/0	0/0	0/1	0/1	0/1	intergenic_region	MODIFIER	MEI4-TRNAA-AGC
NC_010443.5	1	88451298	A	G	0/0	0/0	0/0	0/0	0/0	0/0	0/1	0/1	0/1	intergenic_region	MODIFIER	MEI4-TRNAA-AGC
NC_010443.5	1	88451349	T	C	1/1	1/1	1/1	1/1	1/1	1/1	0/1	0/1	0/1	intergenic_region	MODIFIER	MEI4-TRNAA-AGC
NC_010443.5	1	88451384	G	T	0/0	0/0	0/0	0/0	0/0	0/0	0/1	0/1	0/1	intergenic_region	MODIFIER	MEI4-TRNAA-AGC
NC_010443.5	1	88451564	G	C	0/0	0/0	0/0	0/0	0/0	0/0	0/1	0/1	0/1	intergenic_region	MODIFIER	MEI4-TRNAA-AGC
NC_010443.5	1	88451962	A	T	1/1	1/1	1/1	1/1	1/1	1/1	0/1	0/1	0/1	intergenic_region	MODIFIER	MEI4-TRNAA-AGC
NC_010443.5	1	88452063	T	G	0/0	0/0	0/0	0/0	0/0	0/0	0/1	0/1	0/1	intergenic_region	MODIFIER	MEI4-TRNAA-AGC
NC_010443.5	1	88452163	A	G	0/0	0/0	0/0	0/0	0/0	0/0	0/1	0/1	0/1	intergenic_region	MODIFIER	MEI4-TRNAA-AGC
NC_010443.5	1	88452552	C	T	1/1	1/1	1/1	1/1	1/1	1/1	0/1	0/1	0/1	intergenic_region	MODIFIER	MEI4-TRNAA-AGC
NC_010443.5	1	88452608	T	C	0/0	0/0	0/0	0/0	0/0	0/0	0/1	0/1	0/1	intergenic_region	MODIFIER	MEI4-TRNAA-AGC
NC_010443.5	1	88452654	G	T	0/0	0/0	0/0	0/0	0/0	0/0	0/1	0/1	0/1	intergenic_region	MODIFIER	MEI4-TRNAA-AGC
NC_010443.5	1	88452673	A	C	0/0	0/0	0/0	0/0	0/0	0/0	0/1	0/1	0/1	intergenic_region	MODIFIER	MEI4-TRNAA-AGC
NC_010443.5	1	88452802	G	A	0/0	0/0	0/0	0/0	0/0	0/0	0/1	0/1	0/1	intergenic_region	MODIFIER	MEI4-TRNAA-AGC
NC_010443.5	1	88452825	G	A	0/0	0/0	0/0	0/0	0/0	0/0	0/1	0/1	0/1	intergenic_region	MODIFIER	MEI4-TRNAA-AGC
NC_010443.5	1	88453014	G	T	1/1	1/1	1/1	1/1	1/1	1/1	0/1	0/1	0/1	intergenic_region	MODIFIER	MEI4-TRNAA-AGC
NC_010443.5	1	88453044	C	T	0/0	0/0	0/0	0/0	0/0	0/0	0/1	0/1	0/1	intergenic_region	MODIFIER	MEI4-TRNAA-AGC
NC_010443.5	1	88453123	G	A	0/0	0/0	0/0	0/0	0/0	0/0	0/1	0/1	0/1	intergenic_region	MODIFIER	MEI4-TRNAA-AGC
NC_010443.5	1	88453674	C	T	1/1	1/1	1/1	1/1	1/1	1/1	0/1	0/1	0/1	intergenic_region	MODIFIER	MEI4-TRNAA-AGC
NC_010443.5	1	88454311	G	T	0/0	0/0	0/0	0/0	0/0	0/0	0/1	0/1	0/1	intergenic_region	MODIFIER	MEI4-TRNAA-AGC
NC_010443.5	1	88457480	G	A	0/0	0/0	0/0	0/0	0/0	0/0	0/1	0/1	0/1	intergenic_region	MODIFIER	MEI4-TRNAA-AGC
NC_010443.5	1	88458253	G	A	0/0	0/0	0/0	0/0	0/0	0/0	0/1	0/1	0/1	intergenic_region	MODIFIER	MEI4-TRNAA-AGC
NC_010443.5	1	88458839	C	T	0/0	0/0	0/0	0/0	0/0	0/0	0/1	0/1	0/1	intergenic_region	MODIFIER	MEI4-TRNAA-AGC
NC_010443.5	1	88459255	A	T	0/0	0/0	0/0	0/0	0/0	0/0	0/1	0/1	0/1	intergenic_region	MODIFIER	MEI4-TRNAA-AGC
NC_010443.5	1	88459679	C	T	0/0	0/0	0/0	0/0	0/0	0/0	0/1	0/1	0/1	intergenic_region	MODIFIER	MEI4-TRNAA-AGC
NC_010443.5	1	88461521	T	A	0/0	0/0	0/0	0/0	0/0	0/0	0/1	0/1	0/1	intergenic_region	MODIFIER	MEI4-TRNAA-AGC
NC_010443.5	1	88461664	T	C	1/1	1/1	1/1	1/1	1/1	1/1	0/1	0/1	0/1	intergenic_region	MODIFIER	MEI4-TRNAA-AGC
NC_010443.5	1	88464739	C	T	0/0	0/0	0/0	0/0	0/0	0/0	0/1	0/1	0/1	intergenic_region	MODIFIER	MEI4-TRNAA-AGC
NC_010443.5	1	88465392	C	T	0/0	0/0	0/0	0/0	0/0	0/0	0/1	0/1	0/1	intergenic_region	MODIFIER	MEI4-TRNAA-AGC
NC_010443.5	1	88471765	A	C	1/1	1/1	1/1	1/1	1/1	1/1	0/1	0/1	0/1	intergenic_region	MODIFIER	MEI4-TRNAA-AGC
NC_010443.5	1	88553409	T	C	0/0	0/0	0/0	0/0	0/0	0/0	0/1	0/1	0/1	intergenic_region	MODIFIER	TRNAA-AGC-HTR1B
NC_010443.5	1	88559236	G	T	0/0	0/0	0/0	0/0	0/0	0/0	0/1	0/1	0/1	intergenic_region	MODIFIER	TRNAA-AGC-HTR1B
NC_010443.5	1	88559382	A	G	0/0	0/0	0/0	0/0	0/0	0/0	0/1	0/1	0/1	intergenic_region	MODIFIER	TRNAA-AGC-HTR1B
NC_010443.5	1	88559461	C	T	0/0	0/0	0/0	0/0	0/0	0/0	0/1	0/1	0/1	intergenic_region	MODIFIER	TRNAA-AGC-HTR1B
NC_010443.5	1	90803445	A	T	0/0	0/0	0/0	0/0	0/0	0/0	0/1	0/1	0/1	intron_variant	MODIFIER	COL12A1
NC_010443.5	1	90803780	G	A	1/1	1/1	1/1	1/1	1/1	1/1	0/1	0/1	0/1	intron_variant	MODIFIER	COL12A1
NC_010443.5	1	92392535	G	C	./.	./.	./.	./.	./.	./.	1/1	1/1	1/1	intergenic_region	MODIFIER	SLC17A5-EEF1A1
NC_010443.5	1	92392538	G	A	./.	./.	./.	./.	./.	./.	1/1	1/1	1/1	intergenic_region	MODIFIER	SLC17A5-EEF1A1
NC_010443.5	1	92392539	T	G	./.	./.	./.	./.	./.	./.	1/1	1/1	1/1	intergenic_region	MODIFIER	SLC17A5-EEF1A1
NC_010443.5	1	92915326	G	A	./.	./.	./.	./.	./.	./.	1/1	1/1	1/1	intergenic_region	MODIFIER	LOC110256966-LOC110256968
NC_010443.5	1	93020309	G	T	0/1	0/1	0/1	0/1	0/1	0/1	0/0	0/0	0/0	missense_variant	MODERATE	LOC110256972
NC_010443.5	1	93081323	A	T	0/0	0/0	0/0	0/0	0/0	0/0	0/1	0/1	0/1	intergenic_region	MODIFIER	LOC110259467-LOC110259468
NC_010443.5	1	93092963	A	G	0/0	0/0	0/0	0/0	0/0	0/0	0/1	0/1	0/1	intergenic_region	MODIFIER	LOC110259468-LOC110256978
NC_010443.5	1	93114830	G	C	0/1	0/1	0/1	0/1	0/1	0/1	./.	./.	./.	intergenic_region	MODIFIER	LOC110259469-LOC110256979
NC_010443.5	1	93114832	G	C	0/1	0/1	0/1	0/1	0/1	0/1	./.	./.	./.	intergenic_region	MODIFIER	LOC110259469-LOC110256979
NC_010443.5	1	93114838	T	C	0/1	0/1	0/1	0/1	0/1	0/1	./.	./.	./.	intergenic_region	MODIFIER	LOC110259469-LOC110256979
NC_010443.5	1	93114863	G	C	0/1	0/1	0/1	0/1	0/1	0/1	./.	./.	./.	intergenic_region	MODIFIER	LOC110259469-LOC110256979
NC_010443.5	1	93977703	G	C	0/0	0/0	0/0	0/0	0/0	0/0	0/1	0/1	0/1	intergenic_region	MODIFIER	LOC110259476-SETBP1
NC_010443.5	1	93977708	G	A	0/0	0/0	0/0	0/0	0/0	0/0	0/1	0/1	0/1	intergenic_region	MODIFIER	LOC110259476-SETBP1
NC_010443.5	1	93977709	G	C	0/0	0/0	0/0	0/0	0/0	0/0	0/1	0/1	0/1	intergenic_region	MODIFIER	LOC110259476-SETBP1
NC_010443.5	1	94942801	A	G	1/1	1/1	1/1	1/1	1/1	1/1	0/1	0/1	0/1	intron_variant	MODIFIER	SLC14A2
NC_010443.5	1	95254784	A	G	0/0	0/0	0/0	0/0	0/0	0/0	0/1	0/1	0/1	intron_variant	MODIFIER	SLC14A2
NC_010443.5	1	95615924	C	T	0/0	0/0	0/0	0/0	0/0	0/0	0/1	0/1	0/1	intron_variant	MODIFIER	EPG5
NC_010443.5	1	95616083	C	T	0/0	0/0	0/0	0/0	0/0	0/0	0/1	0/1	0/1	intron_variant	MODIFIER	EPG5
NC_010443.5	1	95616146	A	G	0/0	0/0	0/0	0/0	0/0	0/0	0/1	0/1	0/1	intron_variant	MODIFIER	EPG5
NC_010443.5	1	95616216	G	A	0/0	0/0	0/0	0/0	0/0	0/0	0/1	0/1	0/1	intron_variant	MODIFIER	EPG5
NC_010443.5	1	95616255	G	A	0/0	0/0	0/0	0/0	0/0	0/0	0/1	0/1	0/1	intron_variant	MODIFIER	EPG5
NC_010443.5	1	95616437	C	T	0/0	0/0	0/0	0/0	0/0	0/0	0/1	0/1	0/1	intron_variant	MODIFIER	EPG5
NC_010443.5	1	95616737	C	T	0/0	0/0	0/0	0/0	0/0	0/0	0/1	0/1	0/1	5_prime_UTR_variant	MODIFIER	EPG5
NC_010443.5	1	95616776	C	G	0/0	0/0	0/0	0/0	0/0	0/0	0/1	0/1	0/1	5_prime_UTR_variant	MODIFIER	EPG5
NC_010443.5	1	95626600	G	A	0/0	0/0	0/0	0/0	0/0	0/0	0/1	0/1	0/1	intergenic_region	MODIFIER	EPG5-PSTPIP2
NC_010443.5	1	96005772	G	A	0/0	0/0	0/0	0/0	0/0	0/0	0/1	0/1	0/1	intron_variant	MODIFIER	RNF165
NC_010443.5	1	96113518	A	G	0/1	0/1	0/1	0/1	0/1	0/1	0/0	0/0	0/0	intron_variant	MODIFIER	LOXHD1
NC_010443.5	1	96113535	T	A	0/1	0/1	0/1	0/1	0/1	0/1	0/0	0/0	0/0	intron_variant	MODIFIER	LOXHD1
NC_010443.5	1	96114273	G	A	0/1	0/1	0/1	0/1	0/1	0/1	0/0	0/0	0/0	intron_variant	MODIFIER	LOXHD1
NC_010443.5	1	96115236	C	T	0/1	0/1	0/1	0/1	0/1	0/1	0/0	0/0	0/0	intron_variant	MODIFIER	LOXHD1
NC_010443.5	1	96115243	A	G	0/1	0/1	0/1	0/1	0/1	0/1	0/0	0/0	0/0	intron_variant	MODIFIER	LOXHD1
NC_010443.5	1	96115259	T	C	0/1	0/1	0/1	0/1	0/1	0/1	0/0	0/0	0/0	intron_variant	MODIFIER	LOXHD1
NC_010443.5	1	96115347	T	C	0/1	0/1	0/1	0/1	0/1	0/1	0/0	0/0	0/0	intron_variant	MODIFIER	LOXHD1
NC_010443.5	1	96115370	C	T	0/1	0/1	0/1	0/1	0/1	0/1	0/0	0/0	0/0	intron_variant	MODIFIER	LOXHD1
NC_010443.5	1	96115414	A	C	0/1	0/1	0/1	0/1	0/1	0/1	0/0	0/0	0/0	intron_variant	MODIFIER	LOXHD1
NC_010443.5	1	96116138	C	T	0/1	0/1	0/1	0/1	0/1	0/1	0/0	0/0	0/0	intron_variant	MODIFIER	LOXHD1
NC_010443.5	1	96116903	A	G	0/1	0/1	0/1	0/1	0/1	0/1	0/0	0/0	0/0	intron_variant	MODIFIER	LOXHD1
NC_010443.5	1	96116956	C	T	0/1	0/1	0/1	0/1	0/1	0/1	0/0	0/0	0/0	intron_variant	MODIFIER	LOXHD1
NC_010443.5	1	96116958	G	A	0/1	0/1	0/1	0/1	0/1	0/1	0/0	0/0	0/0	intron_variant	MODIFIER	LOXHD1
NC_010443.5	1	96117050	A	G	0/1	0/1	0/1	0/1	0/1	0/1	0/0	0/0	0/0	intron_variant	MODIFIER	LOXHD1
NC_010443.5	1	96117077	T	C	0/1	0/1	0/1	0/1	0/1	0/1	0/0	0/0	0/0	intron_variant	MODIFIER	LOXHD1
NC_010443.5	1	96117079	C	G	0/1	0/1	0/1	0/1	0/1	0/1	0/0	0/0	0/0	intron_variant	MODIFIER	LOXHD1
NC_010443.5	1	96117095	T	C	0/1	0/1	0/1	0/1	0/1	0/1	0/0	0/0	0/0	intron_variant	MODIFIER	LOXHD1
NC_010443.5	1	96117279	T	G	0/1	0/1	0/1	0/1	0/1	0/1	0/0	0/0	0/0	intron_variant	MODIFIER	LOXHD1
NC_010443.5	1	96117344	G	T	0/1	0/1	0/1	0/1	0/1	0/1	0/0	0/0	0/0	intron_variant	MODIFIER	LOXHD1
NC_010443.5	1	96117393	G	A	0/1	0/1	0/1	0/1	0/1	0/1	0/0	0/0	0/0	intron_variant	MODIFIER	LOXHD1
NC_010443.5	1	96117781	G	A	0/1	0/1	0/1	0/1	0/1	0/1	0/0	0/0	0/0	intron_variant	MODIFIER	LOXHD1
NC_010443.5	1	96117806	G	A	0/1	0/1	0/1	0/1	0/1	0/1	0/0	0/0	0/0	intron_variant	MODIFIER	LOXHD1
NC_010443.5	1	96128448	A	G	0/1	0/1	0/1	0/1	0/1	0/1	1/1	1/1	1/1	intron_variant	MODIFIER	LOXHD1
NC_010443.5	1	96272315	C	T	1/1	1/1	1/1	1/1	1/1	1/1	0/1	0/1	0/1	intron_variant	MODIFIER	LOXHD1
NC_010443.5	1	96953863	G	A	1/1	1/1	1/1	1/1	1/1	1/1	./.	./.	./.	intergenic_region	MODIFIER	SKOR2-SMAD2
NC_010443.5	1	97833197	A	T	0/0	0/0	0/0	0/0	0/0	0/0	0/1	0/1	0/1	intron_variant	MODIFIER	ZBTB7C
NC_010443.5	1	97873852	C	T	0/0	0/0	0/0	0/0	0/0	0/0	0/1	0/1	0/1	intron_variant	MODIFIER	ZBTB7C
NC_010443.5	1	98158027	T	C	0/0	0/0	0/0	0/0	0/0	0/0	0/1	0/1	0/1	intron_variant	MODIFIER	CTIF
NC_010443.5	1	98158056	G	T	0/0	0/0	0/0	0/0	0/0	0/0	0/1	0/1	0/1	intron_variant	MODIFIER	CTIF
NC_010443.5	1	99052855	C	T	0/0	0/0	0/0	0/0	0/0	0/0	0/1	0/1	0/1	intergenic_region	MODIFIER	RPL17-LIPG
NC_010443.5	1	99053649	A	C	0/0	0/0	0/0	0/0	0/0	0/0	0/1	0/1	0/1	intergenic_region	MODIFIER	RPL17-LIPG
NC_010443.5	1	99053753	G	A	0/0	0/0	0/0	0/0	0/0	0/0	0/1	0/1	0/1	intergenic_region	MODIFIER	RPL17-LIPG
NC_010443.5	1	99054439	T	A	0/0	0/0	0/0	0/0	0/0	0/0	0/1	0/1	0/1	intergenic_region	MODIFIER	RPL17-LIPG
NC_010443.5	1	99054959	G	A	0/0	0/0	0/0	0/0	0/0	0/0	0/1	0/1	0/1	intergenic_region	MODIFIER	RPL17-LIPG
NC_010443.5	1	99057664	T	C	0/0	0/0	0/0	0/0	0/0	0/0	0/1	0/1	0/1	intergenic_region	MODIFIER	RPL17-LIPG
NC_010443.5	1	99058806	A	G	0/0	0/0	0/0	0/0	0/0	0/0	0/1	0/1	0/1	intergenic_region	MODIFIER	RPL17-LIPG
NC_010443.5	1	99134835	G	A	1/1	1/1	1/1	1/1	1/1	1/1	0/1	0/1	0/1	intergenic_region	MODIFIER	LIPG-ACAA2
NC_010443.5	1	99134852	G	C	1/1	1/1	1/1	1/1	1/1	1/1	0/1	0/1	0/1	intergenic_region	MODIFIER	LIPG-ACAA2
NC_010443.5	1	99140102	G	T	0/0	0/0	0/0	0/0	0/0	0/0	0/1	0/1	0/1	intergenic_region	MODIFIER	LIPG-ACAA2
NC_010443.5	1	99140110	G	A	0/0	0/0	0/0	0/0	0/0	0/0	0/1	0/1	0/1	intergenic_region	MODIFIER	LIPG-ACAA2
NC_010443.5	1	99140133	A	G	0/0	0/0	0/0	0/0	0/0	0/0	0/1	0/1	0/1	intergenic_region	MODIFIER	LIPG-ACAA2
NC_010443.5	1	99140154	C	T	0/0	0/0	0/0	0/0	0/0	0/0	0/1	0/1	0/1	intergenic_region	MODIFIER	LIPG-ACAA2
NC_010443.5	1	99140180	C	T	0/0	0/0	0/0	0/0	0/0	0/0	0/1	0/1	0/1	intergenic_region	MODIFIER	LIPG-ACAA2
NC_010443.5	1	99140233	A	G	0/0	0/0	0/0	0/0	0/0	0/0	0/1	0/1	0/1	intergenic_region	MODIFIER	LIPG-ACAA2
NC_010443.5	1	99140320	A	G	0/0	0/0	0/0	0/0	0/0	0/0	0/1	0/1	0/1	intergenic_region	MODIFIER	LIPG-ACAA2
NC_010443.5	1	99140332	T	C	0/0	0/0	0/0	0/0	0/0	0/0	0/1	0/1	0/1	intergenic_region	MODIFIER	LIPG-ACAA2
NC_010443.5	1	99140345	G	A	0/0	0/0	0/0	0/0	0/0	0/0	0/1	0/1	0/1	intergenic_region	MODIFIER	LIPG-ACAA2
NC_010443.5	1	99140377	C	T	0/0	0/0	0/0	0/0	0/0	0/0	0/1	0/1	0/1	intergenic_region	MODIFIER	LIPG-ACAA2
NC_010443.5	1	99140527	T	C	0/0	0/0	0/0	0/0	0/0	0/0	0/1	0/1	0/1	intergenic_region	MODIFIER	LIPG-ACAA2
NC_010443.5	1	99140597	G	A	0/0	0/0	0/0	0/0	0/0	0/0	0/1	0/1	0/1	intergenic_region	MODIFIER	LIPG-ACAA2
NC_010443.5	1	99140615	A	G	0/0	0/0	0/0	0/0	0/0	0/0	0/1	0/1	0/1	intergenic_region	MODIFIER	LIPG-ACAA2
NC_010443.5	1	99150510	A	G	1/1	1/1	1/1	1/1	1/1	1/1	0/1	0/1	0/1	intergenic_region	MODIFIER	LIPG-ACAA2
NC_010443.5	1	99150536	T	C	1/1	1/1	1/1	1/1	1/1	1/1	0/1	0/1	0/1	intergenic_region	MODIFIER	LIPG-ACAA2
NC_010443.5	1	99150620	A	G	1/1	1/1	1/1	1/1	1/1	1/1	0/1	0/1	0/1	intergenic_region	MODIFIER	LIPG-ACAA2
NC_010443.5	1	99150657	A	G	1/1	1/1	1/1	1/1	1/1	1/1	0/1	0/1	0/1	intergenic_region	MODIFIER	LIPG-ACAA2
NC_010443.5	1	99151745	G	A	0/0	0/0	0/0	0/0	0/0	0/0	0/1	0/1	0/1	intergenic_region	MODIFIER	LIPG-ACAA2
NC_010443.5	1	99151809	G	A	1/1	1/1	1/1	1/1	1/1	1/1	0/1	0/1	0/1	intergenic_region	MODIFIER	LIPG-ACAA2
NC_010443.5	1	99151947	C	A	0/0	0/0	0/0	0/0	0/0	0/0	0/1	0/1	0/1	intergenic_region	MODIFIER	LIPG-ACAA2
NC_010443.5	1	99248390	C	A	0/1	0/1	0/1	0/1	0/1	0/1	0/0	0/0	0/0	intergenic_region	MODIFIER	LIPG-ACAA2
NC_010443.5	1	99265826	T	G	0/1	0/1	0/1	0/1	0/1	0/1	0/0	0/0	0/0	intergenic_region	MODIFIER	LIPG-ACAA2
NC_010443.5	1	99271354	A	G	0/1	0/1	0/1	0/1	0/1	0/1	0/0	0/0	0/0	intergenic_region	MODIFIER	LIPG-ACAA2
NC_010443.5	1	99621337	G	A	0/0	0/0	0/0	0/0	0/0	0/0	0/1	0/1	0/1	intron_variant	MODIFIER	MYO5B
NC_010443.5	1	101362637	T	G	0/0	0/0	0/0	0/0	0/0	0/0	0/1	0/1	0/1	intergenic_region	MODIFIER	LOC110259482-DCC
NC_010443.5	1	101482491	A	G	1/1	1/1	1/1	1/1	1/1	1/1	0/1	0/1	0/1	intergenic_region	MODIFIER	LOC110259482-DCC
NC_010443.5	1	101585506	C	A	0/0	0/0	0/0	0/0	0/0	0/0	0/1	0/1	0/1	intron_variant	MODIFIER	DCC
NC_010443.5	1	102425044	A	G	0/0	0/0	0/0	0/0	0/0	0/0	0/1	0/1	0/1	intron_variant	MODIFIER	DCC
NC_010443.5	1	103047364	G	A	0/1	0/1	0/1	0/1	0/1	0/1	0/0	0/0	0/0	intron_variant	MODIFIER	DCC
NC_010443.5	1	103454511	A	G	0/1	0/1	0/1	0/1	0/1	0/1	0/0	0/0	0/0	intergenic_region	MODIFIER	LOC106508958-LOC106508959
NC_010443.5	1	103454518	C	T	0/1	0/1	0/1	0/1	0/1	0/1	0/0	0/0	0/0	intergenic_region	MODIFIER	LOC106508958-LOC106508959
NC_010443.5	1	105437370	A	G	0/0	0/0	0/0	0/0	0/0	0/0	0/1	0/1	0/1	intergenic_region	MODIFIER	LOC110256985-LOC100153564
NC_010443.5	1	105438113	T	G	0/1	0/1	0/1	0/1	0/1	0/1	0/0	0/0	0/0	intergenic_region	MODIFIER	LOC110256985-LOC100153564
NC_010443.5	1	105523345	T	C	0/0	0/0	0/0	0/0	0/0	0/0	0/1	0/1	0/1	intergenic_region	MODIFIER	LOC110256985-LOC100153564
NC_010443.5	1	105523969	C	T	0/0	0/0	0/0	0/0	0/0	0/0	0/1	0/1	0/1	intergenic_region	MODIFIER	LOC110256985-LOC100153564
NC_010443.5	1	105524035	G	A	0/0	0/0	0/0	0/0	0/0	0/0	0/1	0/1	0/1	intergenic_region	MODIFIER	LOC110256985-LOC100153564
NC_010443.5	1	105524040	A	G	0/0	0/0	0/0	0/0	0/0	0/0	0/1	0/1	0/1	intergenic_region	MODIFIER	LOC110256985-LOC100153564
NC_010443.5	1	105524112	T	C	0/0	0/0	0/0	0/0	0/0	0/0	0/1	0/1	0/1	intergenic_region	MODIFIER	LOC110256985-LOC100153564
NC_010443.5	1	105528121	T	C	0/0	0/0	0/0	0/0	0/0	0/0	0/1	0/1	0/1	intergenic_region	MODIFIER	LOC110256985-LOC100153564
NC_010443.5	1	105528619	A	G	0/0	0/0	0/0	0/0	0/0	0/0	0/1	0/1	0/1	intergenic_region	MODIFIER	LOC110256985-LOC100153564
NC_010443.5	1	105530529	A	G	0/0	0/0	0/0	0/0	0/0	0/0	0/1	0/1	0/1	intergenic_region	MODIFIER	LOC110256985-LOC100153564
NC_010443.5	1	105538108	G	A	0/0	0/0	0/0	0/0	0/0	0/0	0/1	0/1	0/1	intergenic_region	MODIFIER	LOC110256985-LOC100153564
NC_010443.5	1	105557720	A	G	0/0	0/0	0/0	0/0	0/0	0/0	0/1	0/1	0/1	intergenic_region	MODIFIER	LOC110256985-LOC100153564
NC_010443.5	1	106300635	G	T	0/1	0/1	0/1	0/1	0/1	0/1	1/1	1/1	1/1	intron_variant	MODIFIER	WDR7
NC_010443.5	1	106300661	G	T	0/1	0/1	0/1	0/1	0/1	0/1	1/1	1/1	1/1	intron_variant	MODIFIER	WDR7
NC_010443.5	1	106415433	A	G	0/1	0/1	0/1	0/1	0/1	0/1	0/0	0/0	0/0	intergenic_region	MODIFIER	WDR7-LOC102164252
NC_010443.5	1	106415467	G	A	0/1	0/1	0/1	0/1	0/1	0/1	0/0	0/0	0/0	intergenic_region	MODIFIER	WDR7-LOC102164252
NC_010443.5	1	106415473	G	A	0/1	0/1	0/1	0/1	0/1	0/1	0/0	0/0	0/0	intergenic_region	MODIFIER	WDR7-LOC102164252
NC_010443.5	1	106950507	A	C	1/1	1/1	1/1	1/1	1/1	1/1	0/1	0/1	0/1	intergenic_region	MODIFIER	NARS-MTFMT
NC_010443.5	1	107425179	C	T	0/1	0/1	0/1	0/1	0/1	0/1	1/1	1/1	1/1	intron_variant	MODIFIER	ZNF609
NC_010443.5	1	107425794	T	C	0/1	0/1	0/1	0/1	0/1	0/1	1/1	1/1	1/1	intron_variant	MODIFIER	ZNF609
NC_010443.5	1	107472480	T	C	0/1	0/1	0/1	0/1	0/1	0/1	1/1	1/1	1/1	intron_variant	MODIFIER	ZNF609
NC_010443.5	1	107482835	T	C	0/1	0/1	0/1	0/1	0/1	0/1	1/1	1/1	1/1	intron_variant	MODIFIER	ZNF609
NC_010443.5	1	107510394	G	A	0/1	0/1	0/1	0/1	0/1	0/1	1/1	1/1	1/1	intron_variant	MODIFIER	ZNF609
NC_010443.5	1	107510418	T	C	0/1	0/1	0/1	0/1	0/1	0/1	1/1	1/1	1/1	intron_variant	MODIFIER	ZNF609
NC_010443.5	1	107510423	A	G	0/1	0/1	0/1	0/1	0/1	0/1	1/1	1/1	1/1	intron_variant	MODIFIER	ZNF609
NC_010443.5	1	107510700	T	C	0/1	0/1	0/1	0/1	0/1	0/1	1/1	1/1	1/1	intron_variant	MODIFIER	ZNF609
NC_010443.5	1	107510870	A	G	0/1	0/1	0/1	0/1	0/1	0/1	1/1	1/1	1/1	intron_variant	MODIFIER	ZNF609
NC_010443.5	1	107510896	G	A	0/1	0/1	0/1	0/1	0/1	0/1	1/1	1/1	1/1	intron_variant	MODIFIER	ZNF609
NC_010443.5	1	107511058	A	C	0/1	0/1	0/1	0/1	0/1	0/1	1/1	1/1	1/1	intron_variant	MODIFIER	ZNF609
NC_010443.5	1	107511199	G	A	0/1	0/1	0/1	0/1	0/1	0/1	1/1	1/1	1/1	intron_variant	MODIFIER	ZNF609
NC_010443.5	1	107511544	A	T	0/1	0/1	0/1	0/1	0/1	0/1	1/1	1/1	1/1	intron_variant	MODIFIER	ZNF609
NC_010443.5	1	107512357	G	A	0/1	0/1	0/1	0/1	0/1	0/1	1/1	1/1	1/1	intron_variant	MODIFIER	ZNF609
NC_010443.5	1	107512376	G	A	0/1	0/1	0/1	0/1	0/1	0/1	1/1	1/1	1/1	intron_variant	MODIFIER	ZNF609
NC_010443.5	1	107512601	G	A	0/1	0/1	0/1	0/1	0/1	0/1	1/1	1/1	1/1	intron_variant	MODIFIER	ZNF609
NC_010443.5	1	107513329	T	C	0/1	0/1	0/1	0/1	0/1	0/1	1/1	1/1	1/1	intron_variant	MODIFIER	ZNF609
NC_010443.5	1	107513561	T	C	0/1	0/1	0/1	0/1	0/1	0/1	1/1	1/1	1/1	intron_variant	MODIFIER	ZNF609
NC_010443.5	1	107513835	G	T	0/1	0/1	0/1	0/1	0/1	0/1	1/1	1/1	1/1	intron_variant	MODIFIER	ZNF609
NC_010443.5	1	107513952	G	A	0/1	0/1	0/1	0/1	0/1	0/1	1/1	1/1	1/1	intron_variant	MODIFIER	ZNF609
NC_010443.5	1	107513989	G	T	0/1	0/1	0/1	0/1	0/1	0/1	1/1	1/1	1/1	intron_variant	MODIFIER	ZNF609
NC_010443.5	1	107514419	A	G	0/1	0/1	0/1	0/1	0/1	0/1	1/1	1/1	1/1	intron_variant	MODIFIER	ZNF609
NC_010443.5	1	107514466	T	C	0/1	0/1	0/1	0/1	0/1	0/1	1/1	1/1	1/1	intron_variant	MODIFIER	ZNF609
NC_010443.5	1	107514500	C	T	0/1	0/1	0/1	0/1	0/1	0/1	1/1	1/1	1/1	intron_variant	MODIFIER	ZNF609
NC_010443.5	1	107514719	A	G	0/1	0/1	0/1	0/1	0/1	0/1	1/1	1/1	1/1	intron_variant	MODIFIER	ZNF609
NC_010443.5	1	107514977	C	T	0/1	0/1	0/1	0/1	0/1	0/1	1/1	1/1	1/1	intron_variant	MODIFIER	ZNF609
NC_010443.5	1	107515007	G	A	0/1	0/1	0/1	0/1	0/1	0/1	1/1	1/1	1/1	intron_variant	MODIFIER	ZNF609
NC_010443.5	1	107515086	T	C	0/1	0/1	0/1	0/1	0/1	0/1	1/1	1/1	1/1	intron_variant	MODIFIER	ZNF609
NC_010443.5	1	107516073	T	A	0/1	0/1	0/1	0/1	0/1	0/1	0/0	0/0	0/0	intron_variant	MODIFIER	ZNF609
NC_010443.5	1	107516123	G	A	0/1	0/1	0/1	0/1	0/1	0/1	1/1	1/1	1/1	intron_variant	MODIFIER	ZNF609
NC_010443.5	1	107516542	T	C	0/1	0/1	0/1	0/1	0/1	0/1	1/1	1/1	1/1	intron_variant	MODIFIER	ZNF609
NC_010443.5	1	107516578	T	C	0/1	0/1	0/1	0/1	0/1	0/1	1/1	1/1	1/1	intron_variant	MODIFIER	ZNF609
NC_010443.5	1	107516781	G	A	0/1	0/1	0/1	0/1	0/1	0/1	1/1	1/1	1/1	intron_variant	MODIFIER	ZNF609
NC_010443.5	1	107516820	C	G	0/1	0/1	0/1	0/1	0/1	0/1	1/1	1/1	1/1	intron_variant	MODIFIER	ZNF609
NC_010443.5	1	107517197	G	A	0/1	0/1	0/1	0/1	0/1	0/1	1/1	1/1	1/1	intron_variant	MODIFIER	ZNF609
NC_010443.5	1	107517711	A	C	0/1	0/1	0/1	0/1	0/1	0/1	1/1	1/1	1/1	intron_variant	MODIFIER	ZNF609
NC_010443.5	1	107518370	T	G	0/1	0/1	0/1	0/1	0/1	0/1	1/1	1/1	1/1	intron_variant	MODIFIER	ZNF609
NC_010443.5	1	107518521	A	C	0/1	0/1	0/1	0/1	0/1	0/1	1/1	1/1	1/1	intron_variant	MODIFIER	ZNF609
NC_010443.5	1	107519673	A	G	0/1	0/1	0/1	0/1	0/1	0/1	1/1	1/1	1/1	intron_variant	MODIFIER	ZNF609
NC_010443.5	1	107519696	T	C	0/1	0/1	0/1	0/1	0/1	0/1	1/1	1/1	1/1	intron_variant	MODIFIER	ZNF609
NC_010443.5	1	107519736	C	T	0/1	0/1	0/1	0/1	0/1	0/1	1/1	1/1	1/1	intron_variant	MODIFIER	ZNF609
NC_010443.5	1	107519921	G	T	0/1	0/1	0/1	0/1	0/1	0/1	1/1	1/1	1/1	intron_variant	MODIFIER	ZNF609
NC_010443.5	1	107519979	A	G	0/1	0/1	0/1	0/1	0/1	0/1	1/1	1/1	1/1	intron_variant	MODIFIER	ZNF609
NC_010443.5	1	107519981	A	G	0/1	0/1	0/1	0/1	0/1	0/1	1/1	1/1	1/1	intron_variant	MODIFIER	ZNF609
NC_010443.5	1	107519986	G	T	0/1	0/1	0/1	0/1	0/1	0/1	1/1	1/1	1/1	intron_variant	MODIFIER	ZNF609
NC_010443.5	1	107520046	C	T	0/1	0/1	0/1	0/1	0/1	0/1	1/1	1/1	1/1	intron_variant	MODIFIER	ZNF609
NC_010443.5	1	107520055	C	A	0/1	0/1	0/1	0/1	0/1	0/1	0/0	0/0	0/0	intron_variant	MODIFIER	ZNF609
NC_010443.5	1	107520814	A	G	0/1	0/1	0/1	0/1	0/1	0/1	1/1	1/1	1/1	intron_variant	MODIFIER	ZNF609
NC_010443.5	1	107521186	A	G	0/1	0/1	0/1	0/1	0/1	0/1	1/1	1/1	1/1	intron_variant	MODIFIER	ZNF609
NC_010443.5	1	107521195	A	G	0/1	0/1	0/1	0/1	0/1	0/1	1/1	1/1	1/1	intron_variant	MODIFIER	ZNF609
NC_010443.5	1	107521313	A	G	0/1	0/1	0/1	0/1	0/1	0/1	1/1	1/1	1/1	intron_variant	MODIFIER	ZNF609
NC_010443.5	1	107521439	A	G	0/1	0/1	0/1	0/1	0/1	0/1	1/1	1/1	1/1	intron_variant	MODIFIER	ZNF609
NC_010443.5	1	107521753	C	G	0/1	0/1	0/1	0/1	0/1	0/1	1/1	1/1	1/1	intron_variant	MODIFIER	ZNF609
NC_010443.5	1	107522305	T	C	0/1	0/1	0/1	0/1	0/1	0/1	1/1	1/1	1/1	intron_variant	MODIFIER	ZNF609
NC_010443.5	1	107522620	A	G	0/1	0/1	0/1	0/1	0/1	0/1	1/1	1/1	1/1	intron_variant	MODIFIER	ZNF609
NC_010443.5	1	107522874	A	G	0/1	0/1	0/1	0/1	0/1	0/1	1/1	1/1	1/1	intron_variant	MODIFIER	ZNF609
NC_010443.5	1	107523028	T	C	0/1	0/1	0/1	0/1	0/1	0/1	1/1	1/1	1/1	intron_variant	MODIFIER	ZNF609
NC_010443.5	1	107523424	C	T	0/1	0/1	0/1	0/1	0/1	0/1	1/1	1/1	1/1	intron_variant	MODIFIER	ZNF609
NC_010443.5	1	107523503	C	T	0/1	0/1	0/1	0/1	0/1	0/1	1/1	1/1	1/1	intron_variant	MODIFIER	ZNF609
NC_010443.5	1	107524189	G	A	0/1	0/1	0/1	0/1	0/1	0/1	1/1	1/1	1/1	intron_variant	MODIFIER	ZNF609
NC_010443.5	1	107526333	T	C	0/1	0/1	0/1	0/1	0/1	0/1	1/1	1/1	1/1	intron_variant	MODIFIER	ZNF609
NC_010443.5	1	107526667	C	T	0/1	0/1	0/1	0/1	0/1	0/1	1/1	1/1	1/1	intron_variant	MODIFIER	ZNF609
NC_010443.5	1	107527123	C	A	0/1	0/1	0/1	0/1	0/1	0/1	1/1	1/1	1/1	intron_variant	MODIFIER	ZNF609
NC_010443.5	1	107527202	C	T	0/1	0/1	0/1	0/1	0/1	0/1	1/1	1/1	1/1	intron_variant	MODIFIER	ZNF609
NC_010443.5	1	107527395	T	A	0/1	0/1	0/1	0/1	0/1	0/1	1/1	1/1	1/1	intron_variant	MODIFIER	ZNF609
NC_010443.5	1	107527610	G	A	0/1	0/1	0/1	0/1	0/1	0/1	1/1	1/1	1/1	intron_variant	MODIFIER	ZNF609
NC_010443.5	1	107527611	G	A	0/1	0/1	0/1	0/1	0/1	0/1	1/1	1/1	1/1	intron_variant	MODIFIER	ZNF609
NC_010443.5	1	107528477	A	G	0/1	0/1	0/1	0/1	0/1	0/1	1/1	1/1	1/1	intron_variant	MODIFIER	ZNF609
NC_010443.5	1	107528851	G	A	0/1	0/1	0/1	0/1	0/1	0/1	1/1	1/1	1/1	intron_variant	MODIFIER	ZNF609
NC_010443.5	1	107528864	A	G	0/1	0/1	0/1	0/1	0/1	0/1	1/1	1/1	1/1	intron_variant	MODIFIER	ZNF609
NC_010443.5	1	107529380	C	A	0/1	0/1	0/1	0/1	0/1	0/1	1/1	1/1	1/1	intron_variant	MODIFIER	ZNF609
NC_010443.5	1	107529526	T	G	0/1	0/1	0/1	0/1	0/1	0/1	1/1	1/1	1/1	intron_variant	MODIFIER	ZNF609
NC_010443.5	1	107529681	A	G	0/1	0/1	0/1	0/1	0/1	0/1	1/1	1/1	1/1	intron_variant	MODIFIER	ZNF609
NC_010443.5	1	107529922	C	T	0/1	0/1	0/1	0/1	0/1	0/1	1/1	1/1	1/1	intron_variant	MODIFIER	ZNF609
NC_010443.5	1	107529949	C	A	0/1	0/1	0/1	0/1	0/1	0/1	1/1	1/1	1/1	intron_variant	MODIFIER	ZNF609
NC_010443.5	1	107530128	G	C	0/1	0/1	0/1	0/1	0/1	0/1	1/1	1/1	1/1	intron_variant	MODIFIER	ZNF609
NC_010443.5	1	107530197	G	T	0/1	0/1	0/1	0/1	0/1	0/1	1/1	1/1	1/1	intron_variant	MODIFIER	ZNF609
NC_010443.5	1	107530597	T	C	0/1	0/1	0/1	0/1	0/1	0/1	1/1	1/1	1/1	intron_variant	MODIFIER	ZNF609
NC_010443.5	1	107530715	A	C	0/1	0/1	0/1	0/1	0/1	0/1	1/1	1/1	1/1	intron_variant	MODIFIER	ZNF609
NC_010443.5	1	107530878	G	C	0/1	0/1	0/1	0/1	0/1	0/1	1/1	1/1	1/1	intron_variant	MODIFIER	ZNF609
NC_010443.5	1	107531000	G	A	0/1	0/1	0/1	0/1	0/1	0/1	1/1	1/1	1/1	intron_variant	MODIFIER	ZNF609
NC_010443.5	1	107531471	C	G	0/1	0/1	0/1	0/1	0/1	0/1	1/1	1/1	1/1	intron_variant	MODIFIER	ZNF609
NC_010443.5	1	107531472	A	G	0/1	0/1	0/1	0/1	0/1	0/1	1/1	1/1	1/1	intron_variant	MODIFIER	ZNF609
NC_010443.5	1	107531504	A	G	0/1	0/1	0/1	0/1	0/1	0/1	1/1	1/1	1/1	intron_variant	MODIFIER	ZNF609
NC_010443.5	1	107531506	T	C	0/1	0/1	0/1	0/1	0/1	0/1	1/1	1/1	1/1	intron_variant	MODIFIER	ZNF609
NC_010443.5	1	107531985	G	A	0/1	0/1	0/1	0/1	0/1	0/1	1/1	1/1	1/1	intron_variant	MODIFIER	ZNF609
NC_010443.5	1	107532102	T	G	0/1	0/1	0/1	0/1	0/1	0/1	1/1	1/1	1/1	intron_variant	MODIFIER	ZNF609
NC_010443.5	1	107532395	C	T	0/1	0/1	0/1	0/1	0/1	0/1	1/1	1/1	1/1	intron_variant	MODIFIER	ZNF609
NC_010443.5	1	107532459	C	T	0/1	0/1	0/1	0/1	0/1	0/1	1/1	1/1	1/1	intron_variant	MODIFIER	ZNF609
NC_010443.5	1	107532462	A	T	0/1	0/1	0/1	0/1	0/1	0/1	1/1	1/1	1/1	intron_variant	MODIFIER	ZNF609
NC_010443.5	1	107532579	A	T	0/1	0/1	0/1	0/1	0/1	0/1	1/1	1/1	1/1	intron_variant	MODIFIER	ZNF609
NC_010443.5	1	107533192	G	A	0/1	0/1	0/1	0/1	0/1	0/1	1/1	1/1	1/1	intron_variant	MODIFIER	ZNF609
NC_010443.5	1	107533459	A	G	0/1	0/1	0/1	0/1	0/1	0/1	1/1	1/1	1/1	intron_variant	MODIFIER	ZNF609
NC_010443.5	1	107534449	G	A	0/1	0/1	0/1	0/1	0/1	0/1	1/1	1/1	1/1	intron_variant	MODIFIER	ZNF609
NC_010443.5	1	107535100	T	C	0/1	0/1	0/1	0/1	0/1	0/1	1/1	1/1	1/1	intron_variant	MODIFIER	ZNF609
NC_010443.5	1	107535393	G	A	0/1	0/1	0/1	0/1	0/1	0/1	1/1	1/1	1/1	intron_variant	MODIFIER	ZNF609
NC_010443.5	1	107535427	T	G	0/1	0/1	0/1	0/1	0/1	0/1	1/1	1/1	1/1	intron_variant	MODIFIER	ZNF609
NC_010443.5	1	107535454	G	A	0/1	0/1	0/1	0/1	0/1	0/1	1/1	1/1	1/1	intron_variant	MODIFIER	ZNF609
NC_010443.5	1	107535516	C	T	0/1	0/1	0/1	0/1	0/1	0/1	1/1	1/1	1/1	intron_variant	MODIFIER	ZNF609
NC_010443.5	1	107535571	A	T	0/1	0/1	0/1	0/1	0/1	0/1	1/1	1/1	1/1	intron_variant	MODIFIER	ZNF609
NC_010443.5	1	107535600	T	C	0/1	0/1	0/1	0/1	0/1	0/1	1/1	1/1	1/1	intron_variant	MODIFIER	ZNF609
NC_010443.5	1	107535809	A	G	0/1	0/1	0/1	0/1	0/1	0/1	1/1	1/1	1/1	intron_variant	MODIFIER	ZNF609
NC_010443.5	1	107536508	C	T	0/1	0/1	0/1	0/1	0/1	0/1	1/1	1/1	1/1	intron_variant	MODIFIER	ZNF609
NC_010443.5	1	107536667	A	T	0/1	0/1	0/1	0/1	0/1	0/1	1/1	1/1	1/1	intron_variant	MODIFIER	ZNF609
NC_010443.5	1	107536714	C	T	0/1	0/1	0/1	0/1	0/1	0/1	1/1	1/1	1/1	intron_variant	MODIFIER	ZNF609
NC_010443.5	1	107536825	T	C	0/1	0/1	0/1	0/1	0/1	0/1	1/1	1/1	1/1	intron_variant	MODIFIER	ZNF609
NC_010443.5	1	107536834	A	G	0/1	0/1	0/1	0/1	0/1	0/1	1/1	1/1	1/1	intron_variant	MODIFIER	ZNF609
NC_010443.5	1	107537477	C	T	0/1	0/1	0/1	0/1	0/1	0/1	1/1	1/1	1/1	intron_variant	MODIFIER	ZNF609
NC_010443.5	1	107537941	T	A	0/1	0/1	0/1	0/1	0/1	0/1	1/1	1/1	1/1	intron_variant	MODIFIER	ZNF609
NC_010443.5	1	107538066	T	G	0/1	0/1	0/1	0/1	0/1	0/1	1/1	1/1	1/1	intron_variant	MODIFIER	ZNF609
NC_010443.5	1	107538085	A	G	0/1	0/1	0/1	0/1	0/1	0/1	0/0	0/0	0/0	intron_variant	MODIFIER	ZNF609
NC_010443.5	1	107538196	T	C	0/1	0/1	0/1	0/1	0/1	0/1	1/1	1/1	1/1	intron_variant	MODIFIER	ZNF609
NC_010443.5	1	107538556	C	A	0/1	0/1	0/1	0/1	0/1	0/1	1/1	1/1	1/1	intron_variant	MODIFIER	ZNF609
NC_010443.5	1	107538674	T	C	0/1	0/1	0/1	0/1	0/1	0/1	1/1	1/1	1/1	intron_variant	MODIFIER	ZNF609
NC_010443.5	1	107539276	G	A	0/1	0/1	0/1	0/1	0/1	0/1	1/1	1/1	1/1	intron_variant	MODIFIER	ZNF609
NC_010443.5	1	107539312	C	T	0/1	0/1	0/1	0/1	0/1	0/1	1/1	1/1	1/1	intron_variant	MODIFIER	ZNF609
NC_010443.5	1	107539466	A	G	0/1	0/1	0/1	0/1	0/1	0/1	1/1	1/1	1/1	intron_variant	MODIFIER	ZNF609
NC_010443.5	1	107539470	C	T	0/1	0/1	0/1	0/1	0/1	0/1	1/1	1/1	1/1	intron_variant	MODIFIER	ZNF609
NC_010443.5	1	107539476	T	A	0/1	0/1	0/1	0/1	0/1	0/1	1/1	1/1	1/1	intron_variant	MODIFIER	ZNF609
NC_010443.5	1	107539962	G	T	0/1	0/1	0/1	0/1	0/1	0/1	1/1	1/1	1/1	intron_variant	MODIFIER	ZNF609
NC_010443.5	1	107540045	G	A	0/1	0/1	0/1	0/1	0/1	0/1	1/1	1/1	1/1	intron_variant	MODIFIER	ZNF609
NC_010443.5	1	107540104	C	A	0/1	0/1	0/1	0/1	0/1	0/1	1/1	1/1	1/1	intron_variant	MODIFIER	ZNF609
NC_010443.5	1	107540197	A	G	0/1	0/1	0/1	0/1	0/1	0/1	1/1	1/1	1/1	intron_variant	MODIFIER	ZNF609
NC_010443.5	1	107540225	T	C	0/1	0/1	0/1	0/1	0/1	0/1	1/1	1/1	1/1	intron_variant	MODIFIER	ZNF609
NC_010443.5	1	107540685	T	A	0/1	0/1	0/1	0/1	0/1	0/1	1/1	1/1	1/1	intron_variant	MODIFIER	ZNF609
NC_010443.5	1	107540746	T	G	0/1	0/1	0/1	0/1	0/1	0/1	1/1	1/1	1/1	intron_variant	MODIFIER	ZNF609
NC_010443.5	1	107540810	A	G	0/1	0/1	0/1	0/1	0/1	0/1	1/1	1/1	1/1	intron_variant	MODIFIER	ZNF609
NC_010443.5	1	107541146	G	A	0/1	0/1	0/1	0/1	0/1	0/1	1/1	1/1	1/1	intron_variant	MODIFIER	ZNF609
NC_010443.5	1	107541147	G	T	0/1	0/1	0/1	0/1	0/1	0/1	1/1	1/1	1/1	intron_variant	MODIFIER	ZNF609
NC_010443.5	1	107541200	G	A	0/1	0/1	0/1	0/1	0/1	0/1	1/1	1/1	1/1	intron_variant	MODIFIER	ZNF609
NC_010443.5	1	107541205	A	G	0/1	0/1	0/1	0/1	0/1	0/1	1/1	1/1	1/1	intron_variant	MODIFIER	ZNF609
NC_010443.5	1	107541333	A	T	0/1	0/1	0/1	0/1	0/1	0/1	1/1	1/1	1/1	intron_variant	MODIFIER	ZNF609
NC_010443.5	1	107541432	C	T	0/1	0/1	0/1	0/1	0/1	0/1	1/1	1/1	1/1	intron_variant	MODIFIER	ZNF609
NC_010443.5	1	107541456	C	A	0/1	0/1	0/1	0/1	0/1	0/1	1/1	1/1	1/1	intron_variant	MODIFIER	ZNF609
NC_010443.5	1	107541646	G	C	0/1	0/1	0/1	0/1	0/1	0/1	1/1	1/1	1/1	intron_variant	MODIFIER	ZNF609
NC_010443.5	1	107541728	G	A	0/1	0/1	0/1	0/1	0/1	0/1	1/1	1/1	1/1	intron_variant	MODIFIER	ZNF609
NC_010443.5	1	107541787	T	G	0/1	0/1	0/1	0/1	0/1	0/1	1/1	1/1	1/1	intron_variant	MODIFIER	ZNF609
NC_010443.5	1	107542263	C	T	0/1	0/1	0/1	0/1	0/1	0/1	1/1	1/1	1/1	intron_variant	MODIFIER	ZNF609
NC_010443.5	1	107542832	T	C	0/1	0/1	0/1	0/1	0/1	0/1	1/1	1/1	1/1	intron_variant	MODIFIER	ZNF609
NC_010443.5	1	107542889	C	T	0/1	0/1	0/1	0/1	0/1	0/1	1/1	1/1	1/1	intron_variant	MODIFIER	ZNF609
NC_010443.5	1	107543120	C	T	0/1	0/1	0/1	0/1	0/1	0/1	1/1	1/1	1/1	intron_variant	MODIFIER	ZNF609
NC_010443.5	1	107543129	T	G	0/1	0/1	0/1	0/1	0/1	0/1	1/1	1/1	1/1	intron_variant	MODIFIER	ZNF609
NC_010443.5	1	107543261	T	C	0/1	0/1	0/1	0/1	0/1	0/1	1/1	1/1	1/1	intron_variant	MODIFIER	ZNF609
NC_010443.5	1	107543744	C	T	0/1	0/1	0/1	0/1	0/1	0/1	1/1	1/1	1/1	intron_variant	MODIFIER	ZNF609
NC_010443.5	1	107543953	C	T	0/1	0/1	0/1	0/1	0/1	0/1	1/1	1/1	1/1	intron_variant	MODIFIER	ZNF609
NC_010443.5	1	107544075	T	A	0/1	0/1	0/1	0/1	0/1	0/1	1/1	1/1	1/1	intron_variant	MODIFIER	ZNF609
NC_010443.5	1	107544582	C	T	0/1	0/1	0/1	0/1	0/1	0/1	1/1	1/1	1/1	intron_variant	MODIFIER	ZNF609
NC_010443.5	1	107544661	A	T	0/1	0/1	0/1	0/1	0/1	0/1	1/1	1/1	1/1	intron_variant	MODIFIER	ZNF609
NC_010443.5	1	107544730	T	C	0/1	0/1	0/1	0/1	0/1	0/1	1/1	1/1	1/1	intron_variant	MODIFIER	ZNF609
NC_010443.5	1	107544998	T	C	0/1	0/1	0/1	0/1	0/1	0/1	1/1	1/1	1/1	intron_variant	MODIFIER	ZNF609
NC_010443.5	1	107545172	A	G	0/1	0/1	0/1	0/1	0/1	0/1	1/1	1/1	1/1	intron_variant	MODIFIER	ZNF609
NC_010443.5	1	107545197	A	G	0/1	0/1	0/1	0/1	0/1	0/1	1/1	1/1	1/1	intron_variant	MODIFIER	ZNF609
NC_010443.5	1	107545445	A	C	0/1	0/1	0/1	0/1	0/1	0/1	1/1	1/1	1/1	intron_variant	MODIFIER	ZNF609
NC_010443.5	1	107547922	T	C	0/1	0/1	0/1	0/1	0/1	0/1	1/1	1/1	1/1	intron_variant	MODIFIER	ZNF609
NC_010443.5	1	107548460	T	C	0/1	0/1	0/1	0/1	0/1	0/1	1/1	1/1	1/1	intron_variant	MODIFIER	ZNF609
NC_010443.5	1	107549148	A	C	0/1	0/1	0/1	0/1	0/1	0/1	1/1	1/1	1/1	intron_variant	MODIFIER	ZNF609
NC_010443.5	1	107549174	C	T	0/1	0/1	0/1	0/1	0/1	0/1	1/1	1/1	1/1	intron_variant	MODIFIER	ZNF609
NC_010443.5	1	107549286	C	T	0/1	0/1	0/1	0/1	0/1	0/1	1/1	1/1	1/1	intron_variant	MODIFIER	ZNF609
NC_010443.5	1	107549346	G	A	0/1	0/1	0/1	0/1	0/1	0/1	1/1	1/1	1/1	intron_variant	MODIFIER	ZNF609
NC_010443.5	1	107549354	G	A	0/1	0/1	0/1	0/1	0/1	0/1	1/1	1/1	1/1	intron_variant	MODIFIER	ZNF609
NC_010443.5	1	107549386	C	T	0/1	0/1	0/1	0/1	0/1	0/1	1/1	1/1	1/1	intron_variant	MODIFIER	ZNF609
NC_010443.5	1	107549489	T	C	0/1	0/1	0/1	0/1	0/1	0/1	1/1	1/1	1/1	intron_variant	MODIFIER	ZNF609
NC_010443.5	1	107549611	T	A	0/1	0/1	0/1	0/1	0/1	0/1	1/1	1/1	1/1	intron_variant	MODIFIER	ZNF609
NC_010443.5	1	107549692	T	C	0/1	0/1	0/1	0/1	0/1	0/1	1/1	1/1	1/1	intron_variant	MODIFIER	ZNF609
NC_010443.5	1	107550186	C	T	0/1	0/1	0/1	0/1	0/1	0/1	1/1	1/1	1/1	intron_variant	MODIFIER	ZNF609
NC_010443.5	1	107550376	T	C	0/1	0/1	0/1	0/1	0/1	0/1	1/1	1/1	1/1	intron_variant	MODIFIER	ZNF609
NC_010443.5	1	107550960	T	G	0/1	0/1	0/1	0/1	0/1	0/1	1/1	1/1	1/1	intron_variant	MODIFIER	ZNF609
NC_010443.5	1	107551440	C	G	0/1	0/1	0/1	0/1	0/1	0/1	1/1	1/1	1/1	intron_variant	MODIFIER	ZNF609
NC_010443.5	1	107551501	T	C	0/1	0/1	0/1	0/1	0/1	0/1	1/1	1/1	1/1	intron_variant	MODIFIER	ZNF609
NC_010443.5	1	107551555	C	T	0/1	0/1	0/1	0/1	0/1	0/1	1/1	1/1	1/1	intron_variant	MODIFIER	ZNF609
NC_010443.5	1	107551764	C	T	0/1	0/1	0/1	0/1	0/1	0/1	1/1	1/1	1/1	intron_variant	MODIFIER	ZNF609
NC_010443.5	1	107553352	C	G	0/1	0/1	0/1	0/1	0/1	0/1	1/1	1/1	1/1	intron_variant	MODIFIER	ZNF609
NC_010443.5	1	107553659	C	T	0/1	0/1	0/1	0/1	0/1	0/1	1/1	1/1	1/1	intron_variant	MODIFIER	ZNF609
NC_010443.5	1	107554141	A	G	0/1	0/1	0/1	0/1	0/1	0/1	1/1	1/1	1/1	intron_variant	MODIFIER	ZNF609
NC_010443.5	1	107554284	G	A	0/1	0/1	0/1	0/1	0/1	0/1	1/1	1/1	1/1	intron_variant	MODIFIER	ZNF609
NC_010443.5	1	107554332	A	T	0/1	0/1	0/1	0/1	0/1	0/1	1/1	1/1	1/1	intron_variant	MODIFIER	ZNF609
NC_010443.5	1	107554478	C	G	0/1	0/1	0/1	0/1	0/1	0/1	1/1	1/1	1/1	intron_variant	MODIFIER	ZNF609
NC_010443.5	1	107554743	C	T	0/1	0/1	0/1	0/1	0/1	0/1	1/1	1/1	1/1	intron_variant	MODIFIER	ZNF609
NC_010443.5	1	107554949	T	C	0/1	0/1	0/1	0/1	0/1	0/1	1/1	1/1	1/1	intron_variant	MODIFIER	ZNF609
NC_010443.5	1	107555160	C	T	0/1	0/1	0/1	0/1	0/1	0/1	1/1	1/1	1/1	intron_variant	MODIFIER	ZNF609
NC_010443.5	1	107555396	T	C	0/1	0/1	0/1	0/1	0/1	0/1	1/1	1/1	1/1	intron_variant	MODIFIER	ZNF609
NC_010443.5	1	107555453	C	T	0/1	0/1	0/1	0/1	0/1	0/1	1/1	1/1	1/1	intron_variant	MODIFIER	ZNF609
NC_010443.5	1	107555949	G	A	0/1	0/1	0/1	0/1	0/1	0/1	1/1	1/1	1/1	intron_variant	MODIFIER	ZNF609
NC_010443.5	1	107556365	T	G	0/1	0/1	0/1	0/1	0/1	0/1	1/1	1/1	1/1	intron_variant	MODIFIER	ZNF609
NC_010443.5	1	107557130	T	C	0/1	0/1	0/1	0/1	0/1	0/1	1/1	1/1	1/1	intron_variant	MODIFIER	ZNF609
NC_010443.5	1	107557137	C	T	0/1	0/1	0/1	0/1	0/1	0/1	1/1	1/1	1/1	intron_variant	MODIFIER	ZNF609
NC_010443.5	1	107557306	G	A	0/1	0/1	0/1	0/1	0/1	0/1	1/1	1/1	1/1	intron_variant	MODIFIER	ZNF609
NC_010443.5	1	107557342	G	C	0/1	0/1	0/1	0/1	0/1	0/1	1/1	1/1	1/1	intron_variant	MODIFIER	ZNF609
NC_010443.5	1	107557415	C	A	0/1	0/1	0/1	0/1	0/1	0/1	1/1	1/1	1/1	intron_variant	MODIFIER	ZNF609
NC_010443.5	1	107557426	T	C	0/1	0/1	0/1	0/1	0/1	0/1	1/1	1/1	1/1	intron_variant	MODIFIER	ZNF609
NC_010443.5	1	107557474	T	G	0/1	0/1	0/1	0/1	0/1	0/1	1/1	1/1	1/1	intron_variant	MODIFIER	ZNF609
NC_010443.5	1	107558119	A	G	0/1	0/1	0/1	0/1	0/1	0/1	1/1	1/1	1/1	intron_variant	MODIFIER	ZNF609
NC_010443.5	1	107559394	G	T	0/1	0/1	0/1	0/1	0/1	0/1	1/1	1/1	1/1	intron_variant	MODIFIER	ZNF609
NC_010443.5	1	107559504	A	C	0/1	0/1	0/1	0/1	0/1	0/1	1/1	1/1	1/1	intron_variant	MODIFIER	ZNF609
NC_010443.5	1	107559917	C	T	0/1	0/1	0/1	0/1	0/1	0/1	1/1	1/1	1/1	intron_variant	MODIFIER	ZNF609
NC_010443.5	1	107560151	G	A	0/1	0/1	0/1	0/1	0/1	0/1	1/1	1/1	1/1	intron_variant	MODIFIER	ZNF609
NC_010443.5	1	107560993	C	T	0/1	0/1	0/1	0/1	0/1	0/1	1/1	1/1	1/1	intron_variant	MODIFIER	ZNF609
NC_010443.5	1	107561056	A	G	0/1	0/1	0/1	0/1	0/1	0/1	1/1	1/1	1/1	intron_variant	MODIFIER	ZNF609
NC_010443.5	1	107561143	G	A	0/1	0/1	0/1	0/1	0/1	0/1	1/1	1/1	1/1	intron_variant	MODIFIER	ZNF609
NC_010443.5	1	107561291	A	G	0/1	0/1	0/1	0/1	0/1	0/1	1/1	1/1	1/1	intron_variant	MODIFIER	ZNF609
NC_010443.5	1	107561330	A	G	0/1	0/1	0/1	0/1	0/1	0/1	1/1	1/1	1/1	intron_variant	MODIFIER	ZNF609
NC_010443.5	1	107561531	C	T	0/1	0/1	0/1	0/1	0/1	0/1	1/1	1/1	1/1	intron_variant	MODIFIER	ZNF609
NC_010443.5	1	107562140	A	C	0/1	0/1	0/1	0/1	0/1	0/1	1/1	1/1	1/1	intron_variant	MODIFIER	ZNF609
NC_010443.5	1	107562181	T	C	0/1	0/1	0/1	0/1	0/1	0/1	1/1	1/1	1/1	intron_variant	MODIFIER	ZNF609
NC_010443.5	1	107562266	A	G	0/1	0/1	0/1	0/1	0/1	0/1	1/1	1/1	1/1	intron_variant	MODIFIER	ZNF609
NC_010443.5	1	107563067	C	T	0/1	0/1	0/1	0/1	0/1	0/1	1/1	1/1	1/1	intron_variant	MODIFIER	ZNF609
NC_010443.5	1	107563342	T	C	0/1	0/1	0/1	0/1	0/1	0/1	1/1	1/1	1/1	intron_variant	MODIFIER	ZNF609
NC_010443.5	1	107563376	C	T	0/1	0/1	0/1	0/1	0/1	0/1	1/1	1/1	1/1	intron_variant	MODIFIER	ZNF609
NC_010443.5	1	107563597	A	T	0/1	0/1	0/1	0/1	0/1	0/1	1/1	1/1	1/1	intron_variant	MODIFIER	ZNF609
NC_010443.5	1	107563815	C	T	0/1	0/1	0/1	0/1	0/1	0/1	0/0	0/0	0/0	intron_variant	MODIFIER	ZNF609
NC_010443.5	1	107564308	T	C	0/1	0/1	0/1	0/1	0/1	0/1	1/1	1/1	1/1	intron_variant	MODIFIER	ZNF609
NC_010443.5	1	107564727	A	G	0/1	0/1	0/1	0/1	0/1	0/1	1/1	1/1	1/1	intron_variant	MODIFIER	ZNF609
NC_010443.5	1	107564800	A	G	0/1	0/1	0/1	0/1	0/1	0/1	1/1	1/1	1/1	intron_variant	MODIFIER	ZNF609
NC_010443.5	1	107565170	C	T	0/1	0/1	0/1	0/1	0/1	0/1	1/1	1/1	1/1	intron_variant	MODIFIER	ZNF609
NC_010443.5	1	107565572	A	T	0/1	0/1	0/1	0/1	0/1	0/1	1/1	1/1	1/1	intron_variant	MODIFIER	ZNF609
NC_010443.5	1	107566054	T	A	0/1	0/1	0/1	0/1	0/1	0/1	1/1	1/1	1/1	intron_variant	MODIFIER	ZNF609
NC_010443.5	1	107566284	C	T	0/1	0/1	0/1	0/1	0/1	0/1	0/0	0/0	0/0	intron_variant	MODIFIER	ZNF609
NC_010443.5	1	107566496	C	G	0/1	0/1	0/1	0/1	0/1	0/1	1/1	1/1	1/1	intron_variant	MODIFIER	ZNF609
NC_010443.5	1	107567048	A	G	0/1	0/1	0/1	0/1	0/1	0/1	1/1	1/1	1/1	intron_variant	MODIFIER	ZNF609
NC_010443.5	1	107568124	A	C	0/1	0/1	0/1	0/1	0/1	0/1	1/1	1/1	1/1	intron_variant	MODIFIER	ZNF609
NC_010443.5	1	107568947	A	G	0/1	0/1	0/1	0/1	0/1	0/1	1/1	1/1	1/1	intron_variant	MODIFIER	ZNF609
NC_010443.5	1	107569075	T	C	0/1	0/1	0/1	0/1	0/1	0/1	1/1	1/1	1/1	intron_variant	MODIFIER	ZNF609
NC_010443.5	1	107569591	C	T	0/1	0/1	0/1	0/1	0/1	0/1	1/1	1/1	1/1	intron_variant	MODIFIER	ZNF609
NC_010443.5	1	107569955	T	C	0/1	0/1	0/1	0/1	0/1	0/1	1/1	1/1	1/1	intron_variant	MODIFIER	ZNF609
NC_010443.5	1	107570231	G	T	0/1	0/1	0/1	0/1	0/1	0/1	1/1	1/1	1/1	intron_variant	MODIFIER	ZNF609
NC_010443.5	1	107570322	G	A	0/1	0/1	0/1	0/1	0/1	0/1	1/1	1/1	1/1	intron_variant	MODIFIER	ZNF609
NC_010443.5	1	107570354	T	G	0/1	0/1	0/1	0/1	0/1	0/1	1/1	1/1	1/1	intron_variant	MODIFIER	ZNF609
NC_010443.5	1	107570523	A	G	0/1	0/1	0/1	0/1	0/1	0/1	1/1	1/1	1/1	intron_variant	MODIFIER	ZNF609
NC_010443.5	1	107571049	C	T	0/1	0/1	0/1	0/1	0/1	0/1	1/1	1/1	1/1	intron_variant	MODIFIER	ZNF609
NC_010443.5	1	107571256	T	C	0/1	0/1	0/1	0/1	0/1	0/1	1/1	1/1	1/1	intron_variant	MODIFIER	ZNF609
NC_010443.5	1	107571469	G	C	0/1	0/1	0/1	0/1	0/1	0/1	1/1	1/1	1/1	intron_variant	MODIFIER	ZNF609
NC_010443.5	1	107571908	A	T	0/1	0/1	0/1	0/1	0/1	0/1	1/1	1/1	1/1	intron_variant	MODIFIER	ZNF609
NC_010443.5	1	107572032	G	C	0/1	0/1	0/1	0/1	0/1	0/1	1/1	1/1	1/1	intron_variant	MODIFIER	ZNF609
NC_010443.5	1	107572347	A	G	0/1	0/1	0/1	0/1	0/1	0/1	1/1	1/1	1/1	intron_variant	MODIFIER	ZNF609
NC_010443.5	1	107572877	G	A	0/1	0/1	0/1	0/1	0/1	0/1	1/1	1/1	1/1	intron_variant	MODIFIER	ZNF609
NC_010443.5	1	107572921	C	T	0/1	0/1	0/1	0/1	0/1	0/1	1/1	1/1	1/1	intron_variant	MODIFIER	ZNF609
NC_010443.5	1	107573019	T	A	0/1	0/1	0/1	0/1	0/1	0/1	1/1	1/1	1/1	intron_variant	MODIFIER	ZNF609
NC_010443.5	1	107573233	C	T	0/1	0/1	0/1	0/1	0/1	0/1	1/1	1/1	1/1	intron_variant	MODIFIER	ZNF609
NC_010443.5	1	107573271	C	T	0/1	0/1	0/1	0/1	0/1	0/1	1/1	1/1	1/1	intron_variant	MODIFIER	ZNF609
NC_010443.5	1	107573730	T	A	0/1	0/1	0/1	0/1	0/1	0/1	1/1	1/1	1/1	intron_variant	MODIFIER	ZNF609
NC_010443.5	1	107573965	C	T	0/1	0/1	0/1	0/1	0/1	0/1	1/1	1/1	1/1	intron_variant	MODIFIER	ZNF609
NC_010443.5	1	107574270	C	T	0/1	0/1	0/1	0/1	0/1	0/1	1/1	1/1	1/1	intron_variant	MODIFIER	ZNF609
NC_010443.5	1	107574731	C	T	0/1	0/1	0/1	0/1	0/1	0/1	1/1	1/1	1/1	intron_variant	MODIFIER	ZNF609
NC_010443.5	1	107574863	C	T	0/1	0/1	0/1	0/1	0/1	0/1	0/0	0/0	0/0	intron_variant	MODIFIER	ZNF609
NC_010443.5	1	107574928	C	T	0/1	0/1	0/1	0/1	0/1	0/1	1/1	1/1	1/1	intron_variant	MODIFIER	ZNF609
NC_010443.5	1	107575323	T	A	0/1	0/1	0/1	0/1	0/1	0/1	1/1	1/1	1/1	intron_variant	MODIFIER	ZNF609
NC_010443.5	1	107575330	C	T	0/1	0/1	0/1	0/1	0/1	0/1	1/1	1/1	1/1	intron_variant	MODIFIER	ZNF609
NC_010443.5	1	107575552	A	G	0/1	0/1	0/1	0/1	0/1	0/1	1/1	1/1	1/1	intron_variant	MODIFIER	ZNF609
NC_010443.5	1	107575629	C	T	0/1	0/1	0/1	0/1	0/1	0/1	1/1	1/1	1/1	intron_variant	MODIFIER	ZNF609
NC_010443.5	1	107575675	G	A	0/1	0/1	0/1	0/1	0/1	0/1	1/1	1/1	1/1	intron_variant	MODIFIER	ZNF609
NC_010443.5	1	107575865	G	T	0/1	0/1	0/1	0/1	0/1	0/1	1/1	1/1	1/1	intron_variant	MODIFIER	ZNF609
NC_010443.5	1	107575998	A	G	0/1	0/1	0/1	0/1	0/1	0/1	1/1	1/1	1/1	intron_variant	MODIFIER	ZNF609
NC_010443.5	1	107576002	T	C	0/1	0/1	0/1	0/1	0/1	0/1	1/1	1/1	1/1	intron_variant	MODIFIER	ZNF609
NC_010443.5	1	107576294	T	C	0/1	0/1	0/1	0/1	0/1	0/1	1/1	1/1	1/1	intron_variant	MODIFIER	ZNF609
NC_010443.5	1	107576335	T	C	0/1	0/1	0/1	0/1	0/1	0/1	1/1	1/1	1/1	intron_variant	MODIFIER	ZNF609
NC_010443.5	1	107576388	G	A	0/1	0/1	0/1	0/1	0/1	0/1	1/1	1/1	1/1	intron_variant	MODIFIER	ZNF609
NC_010443.5	1	107576532	T	C	0/1	0/1	0/1	0/1	0/1	0/1	1/1	1/1	1/1	intron_variant	MODIFIER	ZNF609
NC_010443.5	1	107576911	G	A	0/1	0/1	0/1	0/1	0/1	0/1	0/0	0/0	0/0	intron_variant	MODIFIER	ZNF609
NC_010443.5	1	107577277	T	C	0/1	0/1	0/1	0/1	0/1	0/1	1/1	1/1	1/1	intron_variant	MODIFIER	ZNF609
NC_010443.5	1	107577451	A	G	0/1	0/1	0/1	0/1	0/1	0/1	1/1	1/1	1/1	intron_variant	MODIFIER	ZNF609
NC_010443.5	1	107578202	G	A	0/1	0/1	0/1	0/1	0/1	0/1	1/1	1/1	1/1	intron_variant	MODIFIER	ZNF609
NC_010443.5	1	107578451	C	G	0/1	0/1	0/1	0/1	0/1	0/1	1/1	1/1	1/1	intron_variant	MODIFIER	ZNF609
NC_010443.5	1	107578514	G	A	0/1	0/1	0/1	0/1	0/1	0/1	1/1	1/1	1/1	intron_variant	MODIFIER	ZNF609
NC_010443.5	1	107578819	G	A	0/1	0/1	0/1	0/1	0/1	0/1	1/1	1/1	1/1	intron_variant	MODIFIER	ZNF609
NC_010443.5	1	107578849	T	C	0/1	0/1	0/1	0/1	0/1	0/1	1/1	1/1	1/1	intron_variant	MODIFIER	ZNF609
NC_010443.5	1	107578886	C	T	0/1	0/1	0/1	0/1	0/1	0/1	1/1	1/1	1/1	intron_variant	MODIFIER	ZNF609
NC_010443.5	1	107578914	G	A	0/1	0/1	0/1	0/1	0/1	0/1	1/1	1/1	1/1	intron_variant	MODIFIER	ZNF609
NC_010443.5	1	107579595	C	T	0/1	0/1	0/1	0/1	0/1	0/1	1/1	1/1	1/1	intron_variant	MODIFIER	ZNF609
NC_010443.5	1	107581378	A	G	0/1	0/1	0/1	0/1	0/1	0/1	1/1	1/1	1/1	intron_variant	MODIFIER	ZNF609
NC_010443.5	1	107582689	T	C	0/1	0/1	0/1	0/1	0/1	0/1	1/1	1/1	1/1	intron_variant	MODIFIER	ZNF609
NC_010443.5	1	107582709	G	A	0/1	0/1	0/1	0/1	0/1	0/1	1/1	1/1	1/1	intron_variant	MODIFIER	ZNF609
NC_010443.5	1	107582819	C	G	0/1	0/1	0/1	0/1	0/1	0/1	1/1	1/1	1/1	intron_variant	MODIFIER	ZNF609
NC_010443.5	1	107583722	G	C	0/1	0/1	0/1	0/1	0/1	0/1	1/1	1/1	1/1	upstream_gene_variant	MODIFIER	ZNF609
NC_010443.5	1	107584540	T	C	0/1	0/1	0/1	0/1	0/1	0/1	1/1	1/1	1/1	upstream_gene_variant	MODIFIER	ZNF609
NC_010443.5	1	107584887	T	G	0/1	0/1	0/1	0/1	0/1	0/1	0/0	0/0	0/0	upstream_gene_variant	MODIFIER	ZNF609
NC_010443.5	1	107585028	C	T	0/1	0/1	0/1	0/1	0/1	0/1	1/1	1/1	1/1	upstream_gene_variant	MODIFIER	ZNF609
NC_010443.5	1	107585117	A	G	0/1	0/1	0/1	0/1	0/1	0/1	1/1	1/1	1/1	upstream_gene_variant	MODIFIER	ZNF609
NC_010443.5	1	107585861	G	A	0/1	0/1	0/1	0/1	0/1	0/1	1/1	1/1	1/1	intergenic_region	MODIFIER	ZNF609-TRIP4
NC_010443.5	1	107585966	A	G	0/1	0/1	0/1	0/1	0/1	0/1	1/1	1/1	1/1	intergenic_region	MODIFIER	ZNF609-TRIP4
NC_010443.5	1	107585983	G	A	0/1	0/1	0/1	0/1	0/1	0/1	1/1	1/1	1/1	intergenic_region	MODIFIER	ZNF609-TRIP4
NC_010443.5	1	107586708	G	A	0/1	0/1	0/1	0/1	0/1	0/1	1/1	1/1	1/1	intergenic_region	MODIFIER	ZNF609-TRIP4
NC_010443.5	1	107587188	G	A	0/1	0/1	0/1	0/1	0/1	0/1	1/1	1/1	1/1	downstream_gene_variant	MODIFIER	TRIP4
NC_010443.5	1	107587769	C	T	0/1	0/1	0/1	0/1	0/1	0/1	1/1	1/1	1/1	downstream_gene_variant	MODIFIER	TRIP4
NC_010443.5	1	107588517	G	A	0/1	0/1	0/1	0/1	0/1	0/1	1/1	1/1	1/1	downstream_gene_variant	MODIFIER	TRIP4
NC_010443.5	1	107588697	C	T	0/1	0/1	0/1	0/1	0/1	0/1	1/1	1/1	1/1	downstream_gene_variant	MODIFIER	TRIP4
NC_010443.5	1	107588829	C	G	0/1	0/1	0/1	0/1	0/1	0/1	0/0	0/0	0/0	3_prime_UTR_variant	MODIFIER	TRIP4
NC_010443.5	1	107589423	G	A	0/1	0/1	0/1	0/1	0/1	0/1	1/1	1/1	1/1	intron_variant	MODIFIER	TRIP4
NC_010443.5	1	107590453	T	C	0/1	0/1	0/1	0/1	0/1	0/1	1/1	1/1	1/1	intron_variant	MODIFIER	TRIP4
NC_010443.5	1	107590786	G	A	0/1	0/1	0/1	0/1	0/1	0/1	1/1	1/1	1/1	intron_variant	MODIFIER	TRIP4
NC_010443.5	1	107592567	C	T	0/1	0/1	0/1	0/1	0/1	0/1	1/1	1/1	1/1	intron_variant	MODIFIER	TRIP4
NC_010443.5	1	107592892	G	A	0/1	0/1	0/1	0/1	0/1	0/1	1/1	1/1	1/1	intron_variant	MODIFIER	TRIP4
NC_010443.5	1	107593388	T	C	0/1	0/1	0/1	0/1	0/1	0/1	1/1	1/1	1/1	intron_variant	MODIFIER	TRIP4
NC_010443.5	1	107593396	G	C	0/1	0/1	0/1	0/1	0/1	0/1	1/1	1/1	1/1	intron_variant	MODIFIER	TRIP4
NC_010443.5	1	107593476	G	A	0/1	0/1	0/1	0/1	0/1	0/1	1/1	1/1	1/1	intron_variant	MODIFIER	TRIP4
NC_010443.5	1	107595730	G	A	0/1	0/1	0/1	0/1	0/1	0/1	1/1	1/1	1/1	intron_variant	MODIFIER	TRIP4
NC_010443.5	1	107595761	T	C	0/1	0/1	0/1	0/1	0/1	0/1	1/1	1/1	1/1	intron_variant	MODIFIER	TRIP4
NC_010443.5	1	107596280	G	C	0/1	0/1	0/1	0/1	0/1	0/1	1/1	1/1	1/1	intron_variant	MODIFIER	TRIP4
NC_010443.5	1	107598664	A	G	0/1	0/1	0/1	0/1	0/1	0/1	1/1	1/1	1/1	downstream_gene_variant	MODIFIER	TRIP4
NC_010443.5	1	107605273	C	A	0/1	0/1	0/1	0/1	0/1	0/1	1/1	1/1	1/1	intron_variant	MODIFIER	TRIP4
NC_010443.5	1	107607479	G	A	0/1	0/1	0/1	0/1	0/1	0/1	1/1	1/1	1/1	intron_variant	MODIFIER	TRIP4
NC_010443.5	1	107611034	C	T	0/1	0/1	0/1	0/1	0/1	0/1	0/0	0/0	0/0	intron_variant	MODIFIER	TRIP4
NC_010443.5	1	107612630	A	T	0/1	0/1	0/1	0/1	0/1	0/1	1/1	1/1	1/1	intron_variant	MODIFIER	TRIP4
NC_010443.5	1	107617701	G	A	0/1	0/1	0/1	0/1	0/1	0/1	1/1	1/1	1/1	intron_variant	MODIFIER	TRIP4
NC_010443.5	1	107624722	A	T	0/1	0/1	0/1	0/1	0/1	0/1	1/1	1/1	1/1	intron_variant	MODIFIER	TRIP4
NC_010443.5	1	107625529	T	C	0/1	0/1	0/1	0/1	0/1	0/1	1/1	1/1	1/1	intron_variant	MODIFIER	TRIP4
NC_010443.5	1	107627622	G	A	0/1	0/1	0/1	0/1	0/1	0/1	1/1	1/1	1/1	intron_variant	MODIFIER	TRIP4
NC_010443.5	1	107633551	C	G	0/1	0/1	0/1	0/1	0/1	0/1	1/1	1/1	1/1	intron_variant	MODIFIER	TRIP4
NC_010443.5	1	107635516	T	C	0/1	0/1	0/1	0/1	0/1	0/1	1/1	1/1	1/1	intron_variant	MODIFIER	TRIP4
NC_010443.5	1	107638073	T	C	0/1	0/1	0/1	0/1	0/1	0/1	1/1	1/1	1/1	intron_variant	MODIFIER	TRIP4
NC_010443.5	1	107640323	C	T	0/1	0/1	0/1	0/1	0/1	0/1	1/1	1/1	1/1	intron_variant	MODIFIER	TRIP4
NC_010443.5	1	107642309	G	A	0/1	0/1	0/1	0/1	0/1	0/1	1/1	1/1	1/1	intron_variant	MODIFIER	TRIP4
NC_010443.5	1	107643012	G	A	0/1	0/1	0/1	0/1	0/1	0/1	1/1	1/1	1/1	intron_variant	MODIFIER	TRIP4
NC_010443.5	1	107644664	T	A	0/1	0/1	0/1	0/1	0/1	0/1	1/1	1/1	1/1	intron_variant	MODIFIER	TRIP4
NC_010443.5	1	107647170	G	A	0/1	0/1	0/1	0/1	0/1	0/1	1/1	1/1	1/1	intron_variant	MODIFIER	TRIP4
NC_010443.5	1	107650173	A	G	0/1	0/1	0/1	0/1	0/1	0/1	1/1	1/1	1/1	intron_variant	MODIFIER	TRIP4
NC_010443.5	1	107655352	A	C	0/1	0/1	0/1	0/1	0/1	0/1	1/1	1/1	1/1	upstream_gene_variant	MODIFIER	TRIP4
NC_010443.5	1	107656854	A	C	0/1	0/1	0/1	0/1	0/1	0/1	1/1	1/1	1/1	intergenic_region	MODIFIER	TRIP4-PCLAF
NC_010443.5	1	107657665	T	G	0/1	0/1	0/1	0/1	0/1	0/1	1/1	1/1	1/1	upstream_gene_variant	MODIFIER	PCLAF
NC_010443.5	1	107658528	G	A	0/1	0/1	0/1	0/1	0/1	0/1	1/1	1/1	1/1	upstream_gene_variant	MODIFIER	PCLAF
NC_010443.5	1	107658788	C	T	0/1	0/1	0/1	0/1	0/1	0/1	1/1	1/1	1/1	upstream_gene_variant	MODIFIER	PCLAF
NC_010443.5	1	107659032	T	A	0/1	0/1	0/1	0/1	0/1	0/1	1/1	1/1	1/1	upstream_gene_variant	MODIFIER	PCLAF
NC_010443.5	1	107660414	A	T	0/1	0/1	0/1	0/1	0/1	0/1	1/1	1/1	1/1	intron_variant	MODIFIER	PCLAF
NC_010443.5	1	107660422	G	T	0/1	0/1	0/1	0/1	0/1	0/1	1/1	1/1	1/1	intron_variant	MODIFIER	PCLAF
NC_010443.5	1	107660784	C	T	0/1	0/1	0/1	0/1	0/1	0/1	1/1	1/1	1/1	intron_variant	MODIFIER	PCLAF
NC_010443.5	1	107661573	G	A	0/1	0/1	0/1	0/1	0/1	0/1	1/1	1/1	1/1	missense_variant	MODERATE	PCLAF
NC_010443.5	1	107661899	T	G	0/1	0/1	0/1	0/1	0/1	0/1	1/1	1/1	1/1	intron_variant	MODIFIER	PCLAF
NC_010443.5	1	107666393	T	C	0/1	0/1	0/1	0/1	0/1	0/1	1/1	1/1	1/1	intron_variant	MODIFIER	PCLAF
NC_010443.5	1	107669635	T	C	0/1	0/1	0/1	0/1	0/1	0/1	1/1	1/1	1/1	downstream_gene_variant	MODIFIER	PCLAF
NC_010443.5	1	107669773	C	T	0/1	0/1	0/1	0/1	0/1	0/1	1/1	1/1	1/1	downstream_gene_variant	MODIFIER	PCLAF
NC_010443.5	1	107669928	G	A	0/1	0/1	0/1	0/1	0/1	0/1	1/1	1/1	1/1	downstream_gene_variant	MODIFIER	PCLAF
NC_010443.5	1	107670630	T	G	0/1	0/1	0/1	0/1	0/1	0/1	1/1	1/1	1/1	downstream_gene_variant	MODIFIER	PCLAF
NC_010443.5	1	107672534	C	G	0/1	0/1	0/1	0/1	0/1	0/1	1/1	1/1	1/1	intergenic_region	MODIFIER	PCLAF-CSNK1G1
NC_010443.5	1	107672964	T	C	0/1	0/1	0/1	0/1	0/1	0/1	1/1	1/1	1/1	intergenic_region	MODIFIER	PCLAF-CSNK1G1
NC_010443.5	1	107673361	G	A	0/1	0/1	0/1	0/1	0/1	0/1	1/1	1/1	1/1	intergenic_region	MODIFIER	PCLAF-CSNK1G1
NC_010443.5	1	107674597	T	C	0/1	0/1	0/1	0/1	0/1	0/1	1/1	1/1	1/1	intergenic_region	MODIFIER	PCLAF-CSNK1G1
NC_010443.5	1	107676074	G	A	0/1	0/1	0/1	0/1	0/1	0/1	1/1	1/1	1/1	intergenic_region	MODIFIER	PCLAF-CSNK1G1
NC_010443.5	1	107676617	T	G	0/1	0/1	0/1	0/1	0/1	0/1	1/1	1/1	1/1	intergenic_region	MODIFIER	PCLAF-CSNK1G1
NC_010443.5	1	107677210	C	T	0/1	0/1	0/1	0/1	0/1	0/1	1/1	1/1	1/1	intergenic_region	MODIFIER	PCLAF-CSNK1G1
NC_010443.5	1	107678766	G	A	0/1	0/1	0/1	0/1	0/1	0/1	1/1	1/1	1/1	intergenic_region	MODIFIER	PCLAF-CSNK1G1
[truncated: 29,823 more rows]
