# Supplementary material for: Identification of novel genes associated with atherosclerosis in Bama miniature pig
Source: Animal Model Exp Med. 2024 May 8;7(3):377–87. doi: 10.1002/ame2.12412 (PMC11228093; doi:10.1002/ame2.12412)
Supplement: Supplementary file 4 — Supplemental Table 3. [file AME2-7-377-s001.xlsx]

## Sheet: Sheet1
Supplemental Table 3. 153 exonic-SNPs in two groups
CHROM	Chr	POS	REF	ALT	NSA1	NSA2	NSA3	NSA4	NSA5	NSA6	SA1	SA2	SA3	Variant feature	Effect	Gene name
NC_010443.5	1	16045534	C	T	0/0	0/0	0/0	0/0	0/0	0/0	0/1	0/1	0/1	missense_variant	MODERATE	LOC100521647
NC_010443.5	1	44853919	T	C	0/0	0/0	0/0	0/0	0/0	0/0	0/1	0/1	0/1	5_prime_UTR_premature_start_codon_gain_variant	LOW	GPRC6A
NC_010443.5	1	93020309	G	T	0/1	0/1	0/1	0/1	0/1	0/1	0/0	0/0	0/0	missense_variant	MODERATE	LOC110256972
NC_010443.5	1	107661573	G	A	0/1	0/1	0/1	0/1	0/1	0/1	1/1	1/1	1/1	missense_variant	MODERATE	PCLAF
NC_010443.5	1	164471186	C	T	0/0	0/0	0/0	0/0	0/0	0/0	0/1	0/1	0/1	splice_region_variant	LOW	SNAPC5
NC_010443.5	1	164477000	G	A	0/0	0/0	0/0	0/0	0/0	0/0	0/1	0/1	0/1	splice_region_variant&intron_variant	LOW	RPL4
NC_010443.5	1	164481805	C	T	0/0	0/0	0/0	0/0	0/0	0/0	0/1	0/1	0/1	5_prime_UTR_premature_start_codon_gain_variant	LOW	ZWILCH
NC_010443.5	1	184501305	T	A	0/0	0/0	0/0	0/0	0/0	0/0	0/1	0/1	0/1	missense_variant	MODERATE	DLGAP5
NC_010444.4	2	2186801	T	C	0/0	0/0	0/0	0/0	0/0	0/0	0/1	0/1	0/1	missense_variant	MODERATE	LOC102158193
NC_010444.4	2	82993025	G	A	0/0	0/0	0/0	0/0	0/0	0/0	0/1	0/1	0/1	missense_variant	MODERATE	ARHGEF28
NC_010444.4	2	83053067	A	G	0/0	0/0	0/0	0/0	0/0	0/0	0/1	0/1	0/1	missense_variant	MODERATE	ARHGEF28
NC_010444.4	2	83070915	A	G	0/0	0/0	0/0	0/0	0/0	0/0	0/1	0/1	0/1	missense_variant	MODERATE	ARHGEF28
NC_010444.4	2	133473098	A	C	1/1	1/1	1/1	1/1	1/1	1/1	0/1	0/1	0/1	missense_variant	MODERATE	HINT1
NC_010445.4	3	10132588	T	C	0/0	0/0	0/0	0/0	0/0	0/0	0/1	0/1	0/1	missense_variant&splice_region_variant	MODERATE	MDH2
NC_010446.5	4	50413130	C	G	0/1	0/1	0/1	0/1	0/1	0/1	0/0	0/0	0/0	missense_variant	MODERATE	WWP1
NC_010446.5	4	101247382	G	A	0/0	0/0	0/0	0/0	0/0	0/0	0/1	0/1	0/1	splice_region_variant&synonymous_variant	LOW	LOC102164472
NC_010446.5	4	120168847	T	C	0/0	0/0	0/0	0/0	0/0	0/0	0/1	0/1	0/1	splice_region_variant&intron_variant	LOW	DPYD
NC_010447.5	5	262740	C	T	0/0	0/0	0/0	0/0	0/0	0/0	0/1	0/1	0/1	5_prime_UTR_premature_start_codon_gain_variant	LOW	SBF1
NC_010448.4	6	56457697	T	G	0/0	0/0	0/0	0/0	0/0	0/0	0/1	0/1	0/1	splice_region_variant&intron_variant	LOW	LOC100626505
NC_010448.4	6	57852923	T	C	0/1	0/1	0/1	0/1	0/1	0/1	0/0	0/0	0/0	missense_variant	MODERATE	LOC110261301
NC_010448.4	6	57852950	A	C	0/1	0/1	0/1	0/1	0/1	0/1	0/0	0/0	0/0	missense_variant	MODERATE	LOC110261301
NC_010448.4	6	57852965	T	C	0/1	0/1	0/1	0/1	0/1	0/1	0/0	0/0	0/0	missense_variant	MODERATE	LOC110261301
NC_010448.4	6	58743960	G	C	0/1	0/1	0/1	0/1	0/1	0/1	0/0	0/0	0/0	missense_variant	MODERATE	LOC106508173
NC_010448.4	6	58745643	C	T	0/1	0/1	0/1	0/1	0/1	0/1	0/0	0/0	0/0	missense_variant	MODERATE	LOC106508173
NC_010448.4	6	58804977	G	T	0/1	0/1	0/1	0/1	0/1	0/1	0/0	0/0	0/0	missense_variant	MODERATE	LOC100525227
NC_010448.4	6	58821086	A	G	0/0	0/0	0/0	0/0	0/0	0/0	0/1	0/1	0/1	missense_variant	MODERATE	LOC102160148
NC_010448.4	6	72028051	C	G	0/0	0/0	0/0	0/0	0/0	0/0	0/1	0/1	0/1	5_prime_UTR_premature_start_codon_gain_variant	LOW	MFN2
NC_010448.4	6	91915377	G	A	0/0	0/0	0/0	0/0	0/0	0/0	0/1	0/1	0/1	missense_variant	MODERATE	CLSPN
NC_010448.4	6	108117060	A	C	0/0	0/0	0/0	0/0	0/0	0/0	0/1	0/1	0/1	missense_variant	MODERATE	CABLES1
NC_010448.4	6	109317895	G	T	0/0	0/0	0/0	0/0	0/0	0/0	0/1	0/1	0/1	missense_variant	MODERATE	HRH4
NC_010448.4	6	155469230	A	G	1/1	1/1	1/1	1/1	1/1	1/1	0/1	0/1	0/1	splice_region_variant&intron_variant	LOW	C8A
NC_010448.4	6	158338625	C	T	0/0	0/0	0/0	0/0	0/0	0/0	0/1	0/1	0/1	5_prime_UTR_premature_start_codon_gain_variant	LOW	HSPB11
NC_010448.4	6	160817306	C	T	0/0	0/0	0/0	0/0	0/0	0/0	0/1	0/1	0/1	5_prime_UTR_premature_start_codon_gain_variant	LOW	TTC39A
NC_010448.4	6	164264773	G	T	0/0	0/0	0/0	0/0	0/0	0/0	0/1	0/1	0/1	missense_variant	MODERATE	STIL
NC_010448.4	6	164879074	C	T	0/0	0/0	0/0	0/0	0/0	0/0	0/1	0/1	0/1	5_prime_UTR_premature_start_codon_gain_variant	LOW	MOB3C
NC_010448.4	6	165699848	T	C	1/1	1/1	1/1	1/1	1/1	1/1	0/1	0/1	0/1	splice_region_variant&intron_variant	LOW	IPP
NC_010448.4	6	165787413	A	T	0/0	0/0	0/0	0/0	0/0	0/0	0/1	0/1	0/1	splice_region_variant&intron_variant	LOW	NASP
NC_010448.4	6	166457965	T	G	0/0	0/0	0/0	0/0	0/0	0/0	0/1	0/1	0/1	missense_variant	MODERATE	EIF2B3
NC_010448.4	6	166542561	G	A	0/0	0/0	0/0	0/0	0/0	0/0	0/1	0/1	0/1	splice_region_variant	LOW	BEST4
NC_010449.5	7	20829099	G	A	0/0	0/0	0/0	0/0	0/0	0/0	0/1	0/1	0/1	splice_region_variant	LOW	HIST1H2BD
NC_010449.5	7	22053613	C	A	0/0	0/0	0/0	0/0	0/0	0/0	0/1	0/1	0/1	missense_variant	MODERATE	LOC100739480
NC_010449.5	7	22703535	C	T	0/0	0/0	0/0	0/0	0/0	0/0	0/1	0/1	0/1	5_prime_UTR_premature_start_codon_gain_variant	LOW	TRIM40
NC_010449.5	7	22758416	C	T	0/0	0/0	0/0	0/0	0/0	0/0	0/1	0/1	0/1	missense_variant	MODERATE	TRIM26
NC_010449.5	7	22805032	G	A	0/0	0/0	0/0	0/0	0/0	0/0	0/1	0/1	0/1	missense_variant	MODERATE	LOC100154127
NC_010449.5	7	22824499	C	G	0/0	0/0	0/0	0/0	0/0	0/0	0/1	0/1	0/1	missense_variant	MODERATE	SLA-1
NC_010449.5	7	22824966	T	A	0/1	0/1	0/1	0/1	0/1	0/1	0/0	0/0	0/0	missense_variant	MODERATE	SLA-1
NC_010449.5	7	22824998	G	A	0/0	0/0	0/0	0/0	0/0	0/0	0/1	0/1	0/1	missense_variant	MODERATE	SLA-1
NC_010449.5	7	22868710	C	T	0/0	0/0	0/0	0/0	0/0	0/0	0/1	0/1	0/1	missense_variant	MODERATE	LOC100515902
NC_010449.5	7	22916775	C	T	0/0	0/0	0/0	0/0	0/0	0/0	0/1	0/1	0/1	missense_variant	MODERATE	SLA-2
NC_010449.5	7	22939351	A	T	0/0	0/0	0/0	0/0	0/0	0/0	0/1	0/1	0/1	missense_variant	MODERATE	SLA-3
NC_010449.5	7	22958209	C	G	0/1	0/1	0/1	0/1	0/1	0/1	0/0	0/0	0/0	missense_variant	MODERATE	SLA-2
NC_010449.5	7	23118942	G	A	0/0	0/0	0/0	0/0	0/0	0/0	0/1	0/1	0/1	missense_variant	MODERATE	PRR3
NC_010449.5	7	23638278	T	G	0/1	0/1	0/1	0/1	0/1	0/1	0/0	0/0	0/0	missense_variant	MODERATE	SLA-7
NC_010449.5	7	24236328	C	G	0/1	0/1	0/1	0/1	0/1	0/1	0/0	0/0	0/0	missense_variant	MODERATE	NOTCH4
NC_010449.5	7	24237545	C	T	0/1	0/1	0/1	0/1	0/1	0/1	0/0	0/0	0/0	missense_variant	MODERATE	NOTCH4
NC_010449.5	7	24769621	G	C	0/1	0/1	0/1	0/1	0/1	0/1	0/0	0/0	0/0	missense_variant	MODERATE	LOC100513868
NC_010449.5	7	24769770	T	C	0/1	0/1	0/1	0/1	0/1	0/1	0/0	0/0	0/0	missense_variant	MODERATE	LOC100513868
NC_010449.5	7	24772476	T	C	0/1	0/1	0/1	0/1	0/1	0/1	0/0	0/0	0/0	splice_region_variant	LOW	LOC100513868
NC_010449.5	7	24772495	T	C	0/1	0/1	0/1	0/1	0/1	0/1	0/0	0/0	0/0	5_prime_UTR_premature_start_codon_gain_variant	LOW	LOC100513868
NC_010449.5	7	25056205	G	C	1/1	1/1	1/1	1/1	1/1	1/1	0/1	0/1	0/1	missense_variant	MODERATE	TAP2
NC_010449.5	7	25056210	T	G	1/1	1/1	1/1	1/1	1/1	1/1	0/1	0/1	0/1	missense_variant	MODERATE	TAP2
NC_010449.5	7	25154840	C	T	0/1	0/1	0/1	0/1	0/1	0/1	0/0	0/0	0/0	5_prime_UTR_premature_start_codon_gain_variant	LOW	BRD2
NC_010449.5	7	29607758	G	A	0/0	0/0	0/0	0/0	0/0	0/0	0/1	0/1	0/1	splice_region_variant&intron_variant	LOW	COL21A1
NC_010449.5	7	34580927	C	T	0/0	0/0	0/0	0/0	0/0	0/0	0/1	0/1	0/1	splice_region_variant&intron_variant	LOW	LOC102157750
NC_010449.5	7	34581836	A	G	0/0	0/0	0/0	0/0	0/0	0/0	0/1	0/1	0/1	splice_region_variant&intron_variant	LOW	LOC102157750
NC_010449.5	7	34823080	C	T	0/0	0/0	0/0	0/0	0/0	0/0	0/1	0/1	0/1	missense_variant	MODERATE	KIF6
NC_010449.5	7	77399907	G	T	0/0	0/0	0/0	0/0	0/0	0/0	0/1	0/1	0/1	missense_variant	MODERATE	LOC102164233
NC_010449.5	7	87697767	C	T	0/0	0/0	0/0	0/0	0/0	0/0	0/1	0/1	0/1	5_prime_UTR_premature_start_codon_gain_variant	LOW	SV2B
NC_010449.5	7	109900544	C	G	0/1	0/1	0/1	0/1	0/1	0/1	0/0	0/0	0/0	missense_variant	MODERATE	GALC
NC_010449.5	7	109950722	A	G	0/1	0/1	0/1	0/1	0/1	0/1	0/0	0/0	0/0	splice_region_variant&synonymous_variant	LOW	GALC
NC_010449.5	7	115880091	A	G	0/1	0/1	0/1	0/1	0/1	0/1	1/1	1/1	1/1	missense_variant	MODERATE	LOC396684
NC_010450.4	8	19701220	C	T	0/0	0/0	0/0	0/0	0/0	0/0	0/1	0/1	0/1	missense_variant	MODERATE	SMIM20
NC_010450.4	8	32030374	G	A	0/0	0/0	0/0	0/0	0/0	0/0	0/1	0/1	0/1	splice_region_variant&intron_variant	LOW	APBB2
NC_010450.4	8	42134581	C	T	0/1	0/1	0/1	0/1	0/1	0/1	0/0	0/0	0/0	5_prime_UTR_premature_start_codon_gain_variant	LOW	LOC100526059
NC_010450.4	8	42135834	C	A	0/1	0/1	0/1	0/1	0/1	0/1	0/0	0/0	0/0	missense_variant	MODERATE	LOC100526059
NC_010450.4	8	42182865	C	T	0/1	0/1	0/1	0/1	0/1	0/1	0/0	0/0	0/0	missense_variant	MODERATE	LOC100620089
NC_010450.4	8	42182905	C	G	0/1	0/1	0/1	0/1	0/1	0/1	0/0	0/0	0/0	missense_variant	MODERATE	LOC100620089
NC_010450.4	8	42183600	T	C	0/1	0/1	0/1	0/1	0/1	0/1	1/1	1/1	1/1	missense_variant	MODERATE	LOC100620089
NC_010450.4	8	42202379	C	T	0/1	0/1	0/1	0/1	0/1	0/1	0/0	0/0	0/0	missense_variant	MODERATE	LOC100620089
NC_010450.4	8	42202473	A	C	0/1	0/1	0/1	0/1	0/1	0/1	0/0	0/0	0/0	missense_variant	MODERATE	LOC100620089
NC_010450.4	8	42329254	A	G	0/1	0/1	0/1	0/1	0/1	0/1	0/0	0/0	0/0	missense_variant	MODERATE	LOC110262090
NC_010450.4	8	42329860	G	A	0/1	0/1	0/1	0/1	0/1	0/1	0/0	0/0	0/0	missense_variant	MODERATE	LOC110262090
NC_010450.4	8	42329869	G	C	0/1	0/1	0/1	0/1	0/1	0/1	0/0	0/0	0/0	missense_variant	MODERATE	LOC110262090
NC_010450.4	8	42330124	C	G	0/1	0/1	0/1	0/1	0/1	0/1	0/0	0/0	0/0	missense_variant	MODERATE	LOC110262090
NC_010450.4	8	42330178	T	A	0/1	0/1	0/1	0/1	0/1	0/1	0/0	0/0	0/0	missense_variant	MODERATE	LOC110262090
NC_010450.4	8	42330289	T	G	0/1	0/1	0/1	0/1	0/1	0/1	0/0	0/0	0/0	missense_variant	MODERATE	LOC110262090
NC_010450.4	8	42330316	C	T	0/1	0/1	0/1	0/1	0/1	0/1	0/0	0/0	0/0	missense_variant	MODERATE	LOC110262090
NC_010450.4	8	42344973	G	A	0/1	0/1	0/1	0/1	0/1	0/1	0/0	0/0	0/0	5_prime_UTR_premature_start_codon_gain_variant	LOW	LOC110262090
NC_010450.4	8	42349324	G	C	0/1	0/1	0/1	0/1	0/1	0/1	0/0	0/0	0/0	5_prime_UTR_premature_start_codon_gain_variant	LOW	LOC110262090
NC_010450.4	8	42382724	A	T	0/1	0/1	0/1	0/1	0/1	0/1	0/0	0/0	0/0	missense_variant	MODERATE	LOC110262090
NC_010450.4	8	42513454	A	C	0/1	0/1	0/1	0/1	0/1	0/1	0/0	0/0	0/0	missense_variant	MODERATE	LOC100526059
NC_010450.4	8	42513455	C	A	0/1	0/1	0/1	0/1	0/1	0/1	0/0	0/0	0/0	missense_variant	MODERATE	LOC100526059
NC_010450.4	8	42513470	A	G	0/1	0/1	0/1	0/1	0/1	0/1	0/0	0/0	0/0	missense_variant	MODERATE	LOC100526059
NC_010450.4	8	42513473	A	T	0/1	0/1	0/1	0/1	0/1	0/1	0/0	0/0	0/0	missense_variant	MODERATE	LOC100526059
NC_010450.4	8	42590370	A	G	0/1	0/1	0/1	0/1	0/1	0/1	0/0	0/0	0/0	missense_variant	MODERATE	LOC102162630
NC_010450.4	8	42590415	G	A	0/1	0/1	0/1	0/1	0/1	0/1	0/0	0/0	0/0	missense_variant	MODERATE	LOC102162630
NC_010450.4	8	42651147	G	C	0/1	0/1	0/1	0/1	0/1	0/1	0/0	0/0	0/0	missense_variant&splice_region_variant	MODERATE	LOC100620475
NC_010450.4	8	42733274	A	C	0/1	0/1	0/1	0/1	0/1	0/1	1/1	1/1	1/1	5_prime_UTR_premature_start_codon_gain_variant	LOW	MAP9
NC_010450.4	8	72097867	C	T	0/0	0/0	0/0	0/0	0/0	0/0	0/1	0/1	0/1	5_prime_UTR_premature_start_codon_gain_variant	LOW	SHROOM3
NC_010450.4	8	73893593	A	T	0/0	0/0	0/0	0/0	0/0	0/0	0/1	0/1	0/1	splice_region_variant&intron_variant	LOW	FRAS1
NC_010450.4	8	75435286	A	G	0/0	0/0	0/0	0/0	0/0	0/0	0/1	0/1	0/1	missense_variant	MODERATE	LOC100627016
NC_010450.4	8	76107938	A	G	0/0	0/0	0/0	0/0	0/0	0/0	0/1	0/1	0/1	missense_variant	MODERATE	FHDC1
NC_010450.4	8	76108281	C	T	0/0	0/0	0/0	0/0	0/0	0/0	0/1	0/1	0/1	missense_variant	MODERATE	FHDC1
NC_010450.4	8	78068875	G	A	0/0	0/0	0/0	0/0	0/0	0/0	0/1	0/1	0/1	missense_variant	MODERATE	LRBA
NC_010450.4	8	78381686	G	T	0/0	0/0	0/0	0/0	0/0	0/0	0/1	0/1	0/1	missense_variant	MODERATE	LRBA
NC_010450.4	8	106651118	T	C	0/0	0/0	0/0	0/0	0/0	0/0	0/1	0/1	0/1	splice_region_variant&intron_variant	LOW	LOC106507797
NC_010450.4	8	118011822	G	A	0/0	0/0	0/0	0/0	0/0	0/0	0/1	0/1	0/1	missense_variant	MODERATE	SLC9B2
NC_010450.4	8	118017056	C	T	1/1	1/1	1/1	1/1	1/1	1/1	0/1	0/1	0/1	5_prime_UTR_premature_start_codon_gain_variant	LOW	SLC9B2
NC_010450.4	8	118018659	A	T	0/0	0/0	0/0	0/0	0/0	0/0	0/1	0/1	0/1	missense_variant	MODERATE	SLC9B2
NC_010450.4	8	130979874	C	T	0/0	0/0	0/0	0/0	0/0	0/0	0/1	0/1	0/1	splice_region_variant&intron_variant	LOW	LOC110255210
NC_010451.4	9	4036308	T	G	0/0	0/0	0/0	0/0	0/0	0/0	0/1	0/1	0/1	missense_variant	MODERATE	LOC100523079
NC_010451.4	9	5932060	C	T	0/1	0/1	0/1	0/1	0/1	0/1	0/0	0/0	0/0	5_prime_UTR_premature_start_codon_gain_variant	LOW	LOC110255390
NC_010451.4	9	92920945	G	T	0/1	0/1	0/1	0/1	0/1	0/1	0/0	0/0	0/0	missense_variant	MODERATE	LOC100522455
NC_010451.4	9	92920963	C	T	0/1	0/1	0/1	0/1	0/1	0/1	0/0	0/0	0/0	missense_variant	MODERATE	LOC100522455
NC_010451.4	9	135184281	T	C	1/1	1/1	1/1	1/1	1/1	1/1	0/1	0/1	0/1	missense_variant	MODERATE	LOC100514786
NC_010451.4	9	135184455	T	C	1/1	1/1	1/1	1/1	1/1	1/1	0/1	0/1	0/1	missense_variant	MODERATE	LOC100514786
NC_010451.4	9	135184749	G	A	1/1	1/1	1/1	1/1	1/1	1/1	0/1	0/1	0/1	missense_variant	MODERATE	LOC100514786
NC_010451.4	9	135184958	G	A	1/1	1/1	1/1	1/1	1/1	1/1	0/1	0/1	0/1	missense_variant	MODERATE	LOC100514786
NC_010451.4	9	135185304	G	T	1/1	1/1	1/1	1/1	1/1	1/1	0/1	0/1	0/1	missense_variant	MODERATE	LOC100514786
NC_010451.4	9	135185418	T	C	1/1	1/1	1/1	1/1	1/1	1/1	0/1	0/1	0/1	missense_variant	MODERATE	LOC100514786
NC_010451.4	9	135186245	G	A	1/1	1/1	1/1	1/1	1/1	1/1	0/1	0/1	0/1	missense_variant	MODERATE	LOC100514786
NC_010451.4	9	135187034	A	G	1/1	1/1	1/1	1/1	1/1	1/1	0/1	0/1	0/1	missense_variant	MODERATE	LOC100514786
NC_010454.4	12	39557263	A	G	0/1	0/1	0/1	0/1	0/1	0/1	0/0	0/0	0/0	missense_variant	MODERATE	LOC100515857
NC_010454.4	12	49560582	A	T	0/0	0/0	0/0	0/0	0/0	0/0	0/1	0/1	0/1	missense_variant	MODERATE	LOC110256092
NC_010454.4	12	52430420	A	G	0/0	0/0	0/0	0/0	0/0	0/0	0/1	0/1	0/1	missense_variant	MODERATE	BCL6B
NC_010454.4	12	56084852	C	T	0/0	0/0	0/0	0/0	0/0	0/0	0/1	0/1	0/1	splice_region_variant&intron_variant	LOW	DNAH9
NC_010454.4	12	56189266	C	T	0/0	0/0	0/0	0/0	0/0	0/0	0/1	0/1	0/1	splice_region_variant&intron_variant	LOW	DNAH9
NC_010454.4	12	58821242	T	C	0/0	0/0	0/0	0/0	0/0	0/0	0/1	0/1	0/1	missense_variant	MODERATE	CDRT4
NC_010455.5	13	150872815	G	A	0/0	0/0	0/0	0/0	0/0	0/0	0/1	0/1	0/1	splice_region_variant&synonymous_variant	LOW	DZIP3
NC_010456.5	14	32860376	G	A	0/0	0/0	0/0	0/0	0/0	0/0	0/1	0/1	0/1	splice_region_variant&intron_variant	LOW	ACAD10
NC_010456.5	14	121213074	G	A	0/1	0/1	0/1	0/1	0/1	0/1	0/0	0/0	0/0	missense_variant	MODERATE	RBM20
NC_010458.4	16	75447673	A	G	0/0	0/0	0/0	0/0	0/0	0/0	0/1	0/1	0/1	splice_region_variant&intron_variant	LOW	LOC110257244
NC_010459.5	17	59960424	T	A	0/0	0/0	0/0	0/0	0/0	0/0	0/1	0/1	0/1	5_prime_UTR_premature_start_codon_gain_variant	LOW	SYCP2
NC_010461.5	X	124020481	A	G	0/1	0/1	0/1	0/1	0/1	0/1	1/1	1/1	1/1	splice_region_variant&intron_variant	LOW	LOC100156705
NW_018084850.1	#N/A	32400	C	T	0/1	0/1	0/1	0/1	0/1	0/1	0/0	0/0	0/0	missense_variant	MODERATE	LOC100156974
NW_018084913.1	#N/A	90163	G	A	0/0	0/0	0/0	0/0	0/0	0/0	0/1	0/1	0/1	missense_variant	MODERATE	LOC100519039
NW_018084968.1	#N/A	136256	T	C	0/1	0/1	0/1	0/1	0/1	0/1	0/0	0/0	0/0	missense_variant	MODERATE	LOC110258310
NW_018085125.1	#N/A	49428	A	G	0/0	0/0	0/0	0/0	0/0	0/0	0/1	0/1	0/1	missense_variant	MODERATE	LOC110258623
NW_018085142.1	#N/A	79870	C	T	0/0	0/0	0/0	0/0	0/0	0/0	0/1	0/1	0/1	missense_variant	MODERATE	LOC110258642
NW_018085212.1	#N/A	26031	A	C	0/0	0/0	0/0	0/0	0/0	0/0	0/1	0/1	0/1	missense_variant	MODERATE	LOC100521562
NW_018085235.1	#N/A	160905	G	A	0/1	0/1	0/1	0/1	0/1	0/1	0/0	0/0	0/0	missense_variant	MODERATE	LOC100154323
NW_018085237.1	#N/A	548954	G	A	0/0	0/0	0/0	0/0	0/0	0/0	0/1	0/1	0/1	missense_variant	MODERATE	LOC106507257
NW_018085237.1	#N/A	652899	G	A	0/0	0/0	0/0	0/0	0/0	0/0	0/1	0/1	0/1	missense_variant	MODERATE	LOC100739499
NW_018085237.1	#N/A	899482	G	T	0/0	0/0	0/0	0/0	0/0	0/0	0/1	0/1	0/1	missense_variant	MODERATE	LOC100518535
NW_018085237.1	#N/A	899489	G	T	0/0	0/0	0/0	0/0	0/0	0/0	0/1	0/1	0/1	missense_variant	MODERATE	LOC100518535
NW_018085264.1	#N/A	182899	G	A	0/1	0/1	0/1	0/1	0/1	0/1	0/0	0/0	0/0	missense_variant	MODERATE	LOC110258996
NW_018085267.1	#N/A	10062	G	A	0/1	0/1	0/1	0/1	0/1	0/1	0/0	0/0	0/0	missense_variant	MODERATE	LOC110259002
NW_018085302.1	#N/A	134929	T	C	0/0	0/0	0/0	0/0	0/0	0/0	0/1	0/1	0/1	missense_variant	MODERATE	LOC100519707
NW_018085302.1	#N/A	153106	G	A	0/0	0/0	0/0	0/0	0/0	0/0	0/1	0/1	0/1	missense_variant	MODERATE	LOC100520951
NW_018085302.1	#N/A	153130	G	A	0/0	0/0	0/0	0/0	0/0	0/0	0/1	0/1	0/1	missense_variant	MODERATE	LOC100520951
NW_018085340.1	#N/A	34586	C	A	0/1	0/1	0/1	0/1	0/1	0/1	0/0	0/0	0/0	missense_variant	MODERATE	LOC100522225
NW_018085340.1	#N/A	34606	G	A	0/1	0/1	0/1	0/1	0/1	0/1	0/0	0/0	0/0	missense_variant	MODERATE	LOC100522225
NW_018085340.1	#N/A	34630	A	G	0/1	0/1	0/1	0/1	0/1	0/1	0/0	0/0	0/0	missense_variant	MODERATE	LOC100522225
