# Supplementary material for: Identification of novel genes associated with atherosclerosis in Bama miniature pig
Source: Animal Model Exp Med. 2024 May 8;7(3):377–87. doi: 10.1002/ame2.12412 (PMC11228093; doi:10.1002/ame2.12412)
Supplement: Supplementary file 5 — Supplemental Table 4. [file AME2-7-377-s004.xlsx]

## Sheet: Sheet1
Supplemental Table 4. 102 differential genes list
CHROM	POS	Variant feature	Gene name
NC_010443.5	16045534	missense_variant	LOC100521647
NC_010443.5	44853919	5_prime_UTR_premature_start_codon_gain_variant	GPRC6A
NC_010443.5	93020309	missense_variant	LOC110256972
NC_010443.5	107661573	missense_variant	PCLAF
NC_010443.5	164471186	splice_region_variant	SNAPC5
NC_010443.5	164477000	splice_region_variant&intron_variant	RPL4
NC_010443.5	164481805	5_prime_UTR_premature_start_codon_gain_variant	ZWILCH
NC_010443.5	184501305	missense_variant	DLGAP5
NC_010444.4	2186801	missense_variant	LOC102158193
NC_010444.4	82993025	missense_variant	ARHGEF28
NC_010444.4	133473098	missense_variant	HINT1
NC_010445.4	10132588	missense_variant&splice_region_variant	MDH2
NC_010446.5	50413130	missense_variant	WWP1
NC_010446.5	101247382	splice_region_variant&synonymous_variant	LOC102164472
NC_010446.5	120168847	splice_region_variant&intron_variant	DPYD
NC_010447.5	262740	5_prime_UTR_premature_start_codon_gain_variant	SBF1
NC_010448.4	56457697	splice_region_variant&intron_variant	LOC100626505
NC_010448.4	57852923	missense_variant	LOC110261301
NC_010448.4	58743960	missense_variant	LOC106508173
NC_010448.4	58804977	missense_variant	LOC100525227
NC_010448.4	58821086	missense_variant	LOC102160148
NC_010448.4	72028051	5_prime_UTR_premature_start_codon_gain_variant	MFN2
NC_010448.4	91915377	missense_variant	CLSPN
NC_010448.4	108117060	missense_variant	CABLES1
NC_010448.4	109317895	missense_variant	HRH4
NC_010448.4	155469230	splice_region_variant&intron_variant	C8A
NC_010448.4	158338625	5_prime_UTR_premature_start_codon_gain_variant	HSPB11
NC_010448.4	160817306	5_prime_UTR_premature_start_codon_gain_variant	TTC39A
NC_010448.4	164264773	missense_variant	STIL
NC_010448.4	164879074	5_prime_UTR_premature_start_codon_gain_variant	MOB3C
NC_010448.4	165699848	splice_region_variant&intron_variant	IPP
NC_010448.4	165787413	splice_region_variant&intron_variant	NASP
NC_010448.4	166457965	missense_variant	EIF2B3
NC_010448.4	166542561	splice_region_variant	BEST4
NC_010449.5	20829099	splice_region_variant	HIST1H2BD
NC_010449.5	22053613	missense_variant	LOC100739480
NC_010449.5	22703535	5_prime_UTR_premature_start_codon_gain_variant	TRIM40
NC_010449.5	22758416	missense_variant	TRIM26
NC_010449.5	22805032	missense_variant	LOC100154127
NC_010449.5	22824499	missense_variant	SLA-1
NC_010449.5	22868710	missense_variant	LOC100515902
NC_010449.5	22916775	missense_variant	SLA-2
NC_010449.5	22939351	missense_variant	SLA-3
NC_010449.5	23118942	missense_variant	PRR3
NC_010449.5	23638278	missense_variant	SLA-7
NC_010449.5	24236328	missense_variant	NOTCH4
NC_010449.5	24769621	missense_variant	LOC100513868
NC_010449.5	25056205	missense_variant	TAP2
NC_010449.5	25154840	5_prime_UTR_premature_start_codon_gain_variant	BRD2
NC_010449.5	29607758	splice_region_variant&intron_variant	COL21A1
NC_010449.5	34580927	splice_region_variant&intron_variant	LOC102157750
NC_010449.5	34823080	missense_variant	KIF6
NC_010449.5	77399907	missense_variant	LOC102164233
NC_010449.5	87697767	5_prime_UTR_premature_start_codon_gain_variant	SV2B
NC_010449.5	109900544	missense_variant	GALC
NC_010449.5	115880091	missense_variant	LOC396684
NC_010450.4	19701220	missense_variant	SMIM20
NC_010450.4	32030374	splice_region_variant&intron_variant	APBB2
NC_010450.4	42134581	5_prime_UTR_premature_start_codon_gain_variant	LOC100526059
NC_010450.4	42182865	missense_variant	LOC100620089
NC_010450.4	42329254	missense_variant	LOC110262090
NC_010450.4	42590370	missense_variant	LOC102162630
NC_010450.4	42651147	missense_variant&splice_region_variant	LOC100620475
NC_010450.4	42733274	5_prime_UTR_premature_start_codon_gain_variant	MAP9
NC_010450.4	72097867	5_prime_UTR_premature_start_codon_gain_variant	SHROOM3
NC_010450.4	73893593	splice_region_variant&intron_variant	FRAS1
NC_010450.4	75435286	missense_variant	LOC100627016
NC_010450.4	76107938	missense_variant	FHDC1
NC_010450.4	78068875	missense_variant	LRBA
NC_010450.4	106651118	splice_region_variant&intron_variant	LOC106507797
NC_010450.4	118011822	missense_variant	SLC9B2
NC_010450.4	130979874	splice_region_variant&intron_variant	LOC110255210
NC_010451.4	4036308	missense_variant	LOC100523079
NC_010451.4	5932060	5_prime_UTR_premature_start_codon_gain_variant	LOC110255390
NC_010451.4	92920945	missense_variant	LOC100522455
NC_010451.4	135184281	missense_variant	LOC100514786
NC_010454.4	39557263	missense_variant	LOC100515857
NC_010454.4	49560582	missense_variant	LOC110256092
NC_010454.4	52430420	missense_variant	BCL6B
NC_010454.4	56084852	splice_region_variant&intron_variant	DNAH9
NC_010454.4	58821242	missense_variant	CDRT4
NC_010455.5	150872815	splice_region_variant&synonymous_variant	DZIP3
NC_010456.5	32860376	splice_region_variant&intron_variant	ACAD10
NC_010456.5	121213074	missense_variant	RBM20
NC_010458.4	75447673	splice_region_variant&intron_variant	LOC110257244
NC_010459.5	59960424	5_prime_UTR_premature_start_codon_gain_variant	SYCP2
NC_010461.5	124020481	splice_region_variant&intron_variant	LOC100156705
NW_018084850.1	32400	missense_variant	LOC100156974
NW_018084913.1	90163	missense_variant	LOC100519039
NW_018084968.1	136256	missense_variant	LOC110258310
NW_018085125.1	49428	missense_variant	LOC110258623
NW_018085142.1	79870	missense_variant	LOC110258642
NW_018085212.1	26031	missense_variant	LOC100521562
NW_018085235.1	160905	missense_variant	LOC100154323
NW_018085237.1	548954	missense_variant	LOC106507257
NW_018085237.1	652899	missense_variant	LOC100739499
NW_018085237.1	899482	missense_variant	LOC100518535
NW_018085264.1	182899	missense_variant	LOC110258996
NW_018085267.1	10062	missense_variant	LOC110259002
NW_018085302.1	134929	missense_variant	LOC100519707
NW_018085302.1	153106	missense_variant	LOC100520951
NW_018085340.1	34586	missense_variant	LOC100522225
