# Supplementary material for: Identification of novel genes associated with atherosclerosis in Bama miniature pig
Source: Animal Model Exp Med. 2024 May 8;7(3):377–87. doi: 10.1002/ame2.12412 (PMC11228093; doi:10.1002/ame2.12412)
Supplement: Supplementary file 6 — Supplemental Table 5. [file AME2-7-377-s003.xlsx]

## Sheet: GO_BP
Supplemental Table 5: GO enrichment analysis
ID	Description	GeneRatio	BgRatio	pvalue	p.adjust	qvalue	geneID	Count
GO:0019882	antigen processing and presentation	4/25	38/6464	1.17593e-05	0.00273992	0.0027232	SLA-1/SLA-2/SLA-3/TAP2	4
GO:1901136	carbohydrate derivative catabolic process	2/25	56/6464	0.0194669	0.533143	0.529891	HINT1/DPYD	2
GO:0065004	protein-DNA complex assembly	2/25	58/6464	0.0207973	0.533143	0.529891	DLGAP5/HIST1H2BD	2
GO:0006338	chromatin remodeling	2/25	59/6464	0.0214765	0.533143	0.529891	HIST1H2BD/BRD2	2
GO:0071824	protein-DNA complex subunit organization	2/25	67/6464	0.027236	0.533143	0.529891	DLGAP5/HIST1H2BD	2
GO:0002474	antigen processing and presentation of peptide antigen via MHC class I	1/25	10/6464	0.0380355	0.533143	0.529891	TAP2	1
GO:0006957	complement activation, alternative pathway	1/25	10/6464	0.0380355	0.533143	0.529891	C8A	1
GO:0098781	ncRNA transcription	1/25	10/6464	0.0380355	0.533143	0.529891	SNAPC5	1
GO:0016073	snRNA metabolic process	1/25	11/6464	0.0417618	0.533143	0.529891	SNAPC5	1
GO:0033617	mitochondrial cytochrome c oxidase assembly	1/25	11/6464	0.0417618	0.533143	0.529891	SMIM20	1
GO:0002253	activation of immune response	2/25	85/6464	0.0421613	0.533143	0.529891	C8A/LOC100513868	2
GO:0008535	respiratory chain complex IV assembly	1/25	13/6464	0.0491727	0.533143	0.529891	SMIM20	1
GO:0009112	nucleobase metabolic process	1/25	13/6464	0.0491727	0.533143	0.529891	DPYD	1
GO:0034508	centromere complex assembly	1/25	14/6464	0.0528575	0.533143	0.529891	DLGAP5	1
GO:0007018	microtubule-based movement	2/25	97/6464	0.0534675	0.533143	0.529891	HSPB11/SLC9B2	2
GO:0009154	purine ribonucleotide catabolic process	1/25	15/6464	0.0565286	0.533143	0.529891	HINT1	1
GO:0045058	T cell selection	1/25	15/6464	0.0565286	0.533143	0.529891	LOC100513868	1
GO:0006195	purine nucleotide catabolic process	1/25	16/6464	0.0601861	0.533143	0.529891	HINT1	1
GO:0009261	ribonucleotide catabolic process	1/25	16/6464	0.0601861	0.533143	0.529891	HINT1	1
GO:0048002	antigen processing and presentation of peptide antigen	1/25	16/6464	0.0601861	0.533143	0.529891	TAP2	1
GO:0017004	cytochrome complex assembly	1/25	17/6464	0.0638299	0.533143	0.529891	SMIM20	1
GO:0072332	intrinsic apoptotic signaling pathway by p53 class mediator	1/25	17/6464	0.0638299	0.533143	0.529891	HINT1	1
GO:0072523	purine-containing compound catabolic process	1/25	18/6464	0.0674601	0.533143	0.529891	HINT1	1
GO:0007017	microtubule-based process	3/25	247/6464	0.0682787	0.533143	0.529891	DLGAP5/HSPB11/SLC9B2	3
GO:0006383	transcription by RNA polymerase III	1/25	20/6464	0.0746801	0.533143	0.529891	SNAPC5	1
GO:0009116	nucleoside metabolic process	1/25	20/6464	0.0746801	0.533143	0.529891	DPYD	1
GO:0006958	complement activation, classical pathway	1/25	21/6464	0.07827	0.533143	0.529891	C8A	1
GO:0034655	nucleobase-containing compound catabolic process	2/25	122/6464	0.0799726	0.533143	0.529891	HINT1/DPYD	2
GO:0009166	nucleotide catabolic process	1/25	22/6464	0.0818465	0.533143	0.529891	HINT1	1
GO:1901657	glycosyl compound metabolic process	1/25	22/6464	0.0818465	0.533143	0.529891	DPYD	1
GO:0002455	humoral immune response mediated by circulating immunoglobulin	1/25	24/6464	0.0889595	0.533143	0.529891	C8A	1
GO:0050852	T cell receptor signaling pathway	1/25	24/6464	0.0889595	0.533143	0.529891	LOC100513868	1
GO:0072527	pyrimidine-containing compound metabolic process	1/25	24/6464	0.0889595	0.533143	0.529891	DPYD	1
GO:0008652	cellular amino acid biosynthetic process	1/25	25/6464	0.0924961	0.533143	0.529891	DPYD	1
GO:0051276	chromosome organization	3/25	283/6464	0.0939708	0.533143	0.529891	DLGAP5/HIST1H2BD/BRD2	3
GO:0044270	cellular nitrogen compound catabolic process	2/25	135/6464	0.0950951	0.533143	0.529891	HINT1/DPYD	2
GO:0046700	heterocycle catabolic process	2/25	135/6464	0.0950951	0.533143	0.529891	HINT1/DPYD	2
GO:0051726	regulation of cell cycle	3/25	285/6464	0.0955048	0.533143	0.529891	PCLAF/DLGAP5/APBB2	3
GO:1901292	nucleoside phosphate catabolic process	1/25	26/6464	0.0960196	0.533143	0.529891	HINT1	1
GO:0002250	adaptive immune response	2/25	136/6464	0.0962915	0.533143	0.529891	C8A/TAP2	2
GO:0019439	aromatic compound catabolic process	2/25	141/6464	0.10234	0.533143	0.529891	HINT1/DPYD	2
GO:0050778	positive regulation of immune response	2/25	141/6464	0.10234	0.533143	0.529891	C8A/LOC100513868	2
GO:0031503	protein-containing complex localization	1/25	29/6464	0.106511	0.533143	0.529891	HSPB11	1
GO:1901361	organic cyclic compound catabolic process	2/25	149/6464	0.112235	0.533143	0.529891	HINT1/DPYD	2
GO:0006956	complement activation	1/25	31/6464	0.113441	0.533143	0.529891	C8A	1
GO:0010970	transport along microtubule	1/25	31/6464	0.113441	0.533143	0.529891	HSPB11	1
GO:0072331	signal transduction by p53 class mediator	1/25	31/6464	0.113441	0.533143	0.529891	HINT1	1
GO:0007052	mitotic spindle organization	1/25	32/6464	0.116886	0.533143	0.529891	DLGAP5	1
GO:0030317	flagellated sperm motility	1/25	32/6464	0.116886	0.533143	0.529891	SLC9B2	1
GO:0050851	antigen receptor-mediated signaling pathway	1/25	32/6464	0.116886	0.533143	0.529891	LOC100513868	1
GO:0097722	sperm motility	1/25	32/6464	0.116886	0.533143	0.529891	SLC9B2	1
GO:0006334	nucleosome assembly	1/25	34/6464	0.123738	0.533143	0.529891	HIST1H2BD	1
GO:0006352	DNA-templated transcription, initiation	1/25	35/6464	0.127145	0.533143	0.529891	SNAPC5	1
GO:0060294	cilium movement involved in cell motility	1/25	36/6464	0.13054	0.533143	0.529891	SLC9B2	1
GO:0099111	microtubule-based transport	1/25	36/6464	0.13054	0.533143	0.529891	HSPB11	1
GO:0001539	cilium or flagellum-dependent cell motility	1/25	37/6464	0.133921	0.533143	0.529891	SLC9B2	1
GO:0060285	cilium-dependent cell motility	1/25	37/6464	0.133921	0.533143	0.529891	SLC9B2	1
GO:0006325	chromatin organization	2/25	167/6464	0.135369	0.533143	0.529891	HIST1H2BD/BRD2	2
GO:0030705	cytoskeleton-dependent intracellular transport	1/25	38/6464	0.13729	0.533143	0.529891	HSPB11	1
GO:0033108	mitochondrial respiratory chain complex assembly	1/25	38/6464	0.13729	0.533143	0.529891	SMIM20	1
GO:0006821	chloride transport	1/25	39/6464	0.140646	0.537223	0.533946	BEST4	1
GO:1902850	microtubule cytoskeleton organization involved in mitosis	1/25	41/6464	0.147321	0.537515	0.534236	DLGAP5	1
GO:0016064	immunoglobulin mediated immune response	1/25	42/6464	0.15064	0.537515	0.534236	C8A	1
GO:0019724	B cell mediated immunity	1/25	43/6464	0.153947	0.537515	0.534236	C8A	1
GO:0034728	nucleosome organization	1/25	43/6464	0.153947	0.537515	0.534236	HIST1H2BD	1
GO:0002429	immune response-activating cell surface receptor signaling pathway	1/25	44/6464	0.157241	0.537515	0.534236	LOC100513868	1
GO:0002757	immune response-activating signal transduction	1/25	44/6464	0.157241	0.537515	0.534236	LOC100513868	1
GO:0003341	cilium movement	1/25	45/6464	0.160523	0.537515	0.534236	SLC9B2	1
GO:0007051	spindle organization	1/25	45/6464	0.160523	0.537515	0.534236	DLGAP5	1
GO:0006836	neurotransmitter transport	1/25	46/6464	0.163792	0.537515	0.534236	SV2B	1
GO:0015698	inorganic anion transport	1/25	46/6464	0.163792	0.537515	0.534236	BEST4	1
GO:0002768	immune response-regulating cell surface receptor signaling pathway	1/25	47/6464	0.167049	0.539774	0.536482	LOC100513868	1
GO:0055086	nucleobase-containing small molecule metabolic process	2/25	192/6464	0.169114	0.539774	0.536482	HINT1/DPYD	2
GO:0046434	organophosphate catabolic process	1/25	51/6464	0.179957	0.566621	0.563166	HINT1	1
GO:0070646	protein modification by small protein removal	1/25	54/6464	0.189512	0.588749	0.585159	HINT1	1
GO:1901565	organonitrogen compound catabolic process	3/25	401/6464	0.199938	0.611504	0.607774	HINT1/WWP1/DPYD	3
GO:0007219	Notch signaling pathway	1/25	58/6464	0.202085	0.611504	0.607774	NOTCH4	1
GO:0002684	positive regulation of immune system process	2/25	228/6464	0.21993	0.642634	0.638714	C8A/LOC100513868	2
GO:0045087	innate immune response	2/25	228/6464	0.21993	0.642634	0.638714	C8A/TRIM26	2
GO:0050776	regulation of immune response	2/25	230/6464	0.222805	0.642634	0.638714	C8A/LOC100513868	2
GO:0065003	protein-containing complex assembly	3/25	424/6464	0.223405	0.642634	0.638714	DLGAP5/HIST1H2BD/SMIM20	3
GO:0031497	chromatin assembly	1/25	67/6464	0.229694	0.644803	0.64087	HIST1H2BD	1
GO:0097193	intrinsic apoptotic signaling pathway	1/25	67/6464	0.229694	0.644803	0.64087	HINT1	1
GO:0030217	T cell differentiation	1/25	70/6464	0.238691	0.662084	0.658046	LOC100513868	1
GO:1901988	negative regulation of cell cycle phase transition	1/25	72/6464	0.244633	0.66413	0.66008	APBB2	1
GO:0007049	cell cycle	3/25	449/6464	0.249578	0.66413	0.66008	PCLAF/DLGAP5/APBB2	3
GO:0002449	lymphocyte mediated immunity	1/25	75/6464	0.253463	0.66413	0.66008	C8A	1
GO:0045892	negative regulation of transcription, DNA-templated	2/25	257/6464	0.261892	0.66413	0.66008	WWP1/APBB2	2
GO:0070647	protein modification by small protein conjugation or removal	2/25	257/6464	0.261892	0.66413	0.66008	HINT1/TRIM26	2
GO:0043087	regulation of GTPase activity	1/25	78/6464	0.262194	0.66413	0.66008	SBF1	1
GO:1902679	negative regulation of RNA biosynthetic process	2/25	258/6464	0.263346	0.66413	0.66008	WWP1/APBB2	2
GO:1903507	negative regulation of nucleic acid-templated transcription	2/25	258/6464	0.263346	0.66413	0.66008	WWP1/APBB2	2
GO:0002460	adaptive immune response based on somatic recombination of immune receptors built from immunoglobulin superfamily domains	1/25	79/6464	0.265082	0.66413	0.66008	C8A	1
GO:0051091	positive regulation of DNA-binding transcription factor activity	1/25	80/6464	0.26796	0.664198	0.660147	TRIM26	1
GO:0007204	positive regulation of cytosolic calcium ion concentration	1/25	84/6464	0.279362	0.685172	0.680993	HRH4	1
GO:0043933	protein-containing complex subunit organization	3/25	485/6464	0.288157	0.699382	0.695116	DLGAP5/HIST1H2BD/SMIM20	3
GO:0010948	negative regulation of cell cycle process	1/25	92/6464	0.301657	0.701403	0.697125	APBB2	1
GO:0051253	negative regulation of RNA metabolic process	2/25	287/6464	0.305543	0.701403	0.697125	WWP1/APBB2	2
GO:0007059	chromosome segregation	1/25	95/6464	0.309846	0.701403	0.697125	DLGAP5	1
GO:0044782	cilium organization	1/25	95/6464	0.309846	0.701403	0.697125	HSPB11	1
GO:0002443	leukocyte mediated immunity	1/25	98/6464	0.317942	0.701403	0.697125	C8A	1
GO:0018205	peptidyl-lysine modification	1/25	99/6464	0.320621	0.701403	0.697125	HINT1	1
GO:0051480	regulation of cytosolic calcium ion concentration	1/25	101/6464	0.325948	0.701403	0.697125	HRH4	1
GO:0022402	cell cycle process	2/25	302/6464	0.327285	0.701403	0.697125	DLGAP5/APBB2	2
GO:0046394	carboxylic acid biosynthetic process	1/25	102/6464	0.328596	0.701403	0.697125	DPYD	1
GO:0002764	immune response-regulating signaling pathway	1/25	103/6464	0.331234	0.701403	0.697125	LOC100513868	1
GO:0016053	organic acid biosynthetic process	1/25	103/6464	0.331234	0.701403	0.697125	DPYD	1
GO:0006520	cellular amino acid metabolic process	1/25	104/6464	0.333863	0.701403	0.697125	DPYD	1
GO:0006959	humoral immune response	1/25	104/6464	0.333863	0.701403	0.697125	C8A	1
GO:1901987	regulation of cell cycle phase transition	1/25	104/6464	0.333863	0.701403	0.697125	APBB2	1
GO:0010558	negative regulation of macromolecule biosynthetic process	2/25	314/6464	0.344582	0.701403	0.697125	WWP1/APBB2	2
GO:0045934	negative regulation of nucleobase-containing compound metabolic process	2/25	319/6464	0.351757	0.701403	0.697125	WWP1/APBB2	2
GO:0043161	proteasome-mediated ubiquitin-dependent protein catabolic process	1/25	111/6464	0.351986	0.701403	0.697125	WWP1	1
GO:0140694	non-membrane-bounded organelle assembly	1/25	112/6464	0.354536	0.701403	0.697125	DLGAP5	1
GO:0044282	small molecule catabolic process	1/25	113/6464	0.357076	0.701403	0.697125	DPYD	1
GO:0045786	negative regulation of cell cycle	1/25	114/6464	0.359607	0.701403	0.697125	APBB2	1
GO:0051090	regulation of DNA-binding transcription factor activity	1/25	114/6464	0.359607	0.701403	0.697125	TRIM26	1
GO:0007346	regulation of mitotic cell cycle	1/25	117/6464	0.367142	0.701403	0.697125	DLGAP5	1
GO:0031327	negative regulation of cellular biosynthetic process	2/25	333/6464	0.371724	0.701403	0.697125	WWP1/APBB2	2
GO:0098542	defense response to other organism	2/25	334/6464	0.373143	0.701403	0.697125	C8A/TRIM26	2
GO:0009890	negative regulation of biosynthetic process	2/25	339/6464	0.38022	0.701403	0.697125	WWP1/APBB2	2
GO:0030098	lymphocyte differentiation	1/25	123/6464	0.381958	0.701403	0.697125	LOC100513868	1
GO:0006820	anion transport	1/25	124/6464	0.384394	0.701403	0.697125	BEST4	1
GO:0044770	cell cycle phase transition	1/25	127/6464	0.391649	0.701403	0.697125	APBB2	1
GO:0007283	spermatogenesis	1/25	129/6464	0.39644	0.701403	0.697125	SBF1	1
GO:0009150	purine ribonucleotide metabolic process	1/25	129/6464	0.39644	0.701403	0.697125	HINT1	1
GO:0006874	cellular calcium ion homeostasis	1/25	131/6464	0.401195	0.701403	0.697125	HRH4	1
GO:0048232	male gamete generation	1/25	133/6464	0.405914	0.701403	0.697125	SBF1	1
GO:0055074	calcium ion homeostasis	1/25	133/6464	0.405914	0.701403	0.697125	HRH4	1
GO:0009259	ribonucleotide metabolic process	1/25	134/6464	0.40826	0.701403	0.697125	HINT1	1
GO:0006163	purine nucleotide metabolic process	1/25	135/6464	0.410597	0.701403	0.697125	HINT1	1
GO:0010498	proteasomal protein catabolic process	1/25	135/6464	0.410597	0.701403	0.697125	WWP1	1
GO:1903131	mononuclear cell differentiation	1/25	136/6464	0.412925	0.701403	0.697125	LOC100513868	1
GO:0019693	ribose phosphate metabolic process	1/25	138/6464	0.417555	0.701403	0.697125	HINT1	1
GO:0002682	regulation of immune system process	2/25	368/6464	0.420659	0.701403	0.697125	C8A/LOC100513868	2
GO:0072503	cellular divalent inorganic cation homeostasis	1/25	141/6464	0.424434	0.701403	0.697125	HRH4	1
GO:1901135	carbohydrate derivative metabolic process	2/25	371/6464	0.424776	0.701403	0.697125	HINT1/DPYD	2
GO:0072521	purine-containing compound metabolic process	1/25	142/6464	0.42671	0.701403	0.697125	HINT1	1
GO:0007005	mitochondrion organization	1/25	143/6464	0.428977	0.701403	0.697125	SMIM20	1
GO:0007268	chemical synaptic transmission	1/25	143/6464	0.428977	0.701403	0.697125	SV2B	1
GO:0097190	apoptotic signaling pathway	1/25	143/6464	0.428977	0.701403	0.697125	HINT1	1
GO:0098916	anterograde trans-synaptic signaling	1/25	143/6464	0.428977	0.701403	0.697125	SV2B	1
GO:0099537	trans-synaptic signaling	1/25	144/6464	0.431235	0.701403	0.697125	SV2B	1
GO:0072507	divalent inorganic cation homeostasis	1/25	145/6464	0.433485	0.701403	0.697125	HRH4	1
GO:0022414	reproductive process	2/25	386/6464	0.445159	0.711987	0.707645	SBF1/SLC9B2	2
GO:0099536	synaptic signaling	1/25	152/6464	0.448996	0.711987	0.707645	SV2B	1
GO:0000003	reproduction	2/25	389/6464	0.449193	0.711987	0.707645	SBF1/SLC9B2	2
GO:0009117	nucleotide metabolic process	1/25	162/6464	0.47045	0.729199	0.724752	HINT1	1
GO:0051707	response to other organism	2/25	408/6464	0.474392	0.729199	0.724752	C8A/TRIM26	2
GO:0006753	nucleoside phosphate metabolic process	1/25	164/6464	0.474644	0.729199	0.724752	HINT1	1
GO:0042110	T cell activation	1/25	164/6464	0.474644	0.729199	0.724752	LOC100513868	1
GO:0043207	response to external biotic stimulus	2/25	409/6464	0.475701	0.729199	0.724752	C8A/TRIM26	2
GO:0000226	microtubule cytoskeleton organization	1/25	168/6464	0.482935	0.732673	0.728204	DLGAP5	1
GO:0002521	leukocyte differentiation	1/25	170/6464	0.487034	0.732673	0.728204	LOC100513868	1
GO:0006508	proteolysis	2/25	418/6464	0.4874	0.732673	0.728204	HINT1/WWP1	2
GO:0009607	response to biotic stimulus	2/25	421/6464	0.491268	0.73313	0.728658	C8A/TRIM26	2
GO:0000122	negative regulation of transcription by RNA polymerase II	1/25	175/6464	0.497144	0.73313	0.728658	APBB2	1
GO:0006875	cellular metal ion homeostasis	1/25	175/6464	0.497144	0.73313	0.728658	HRH4	1
GO:1903047	mitotic cell cycle process	1/25	178/6464	0.503118	0.734509	0.730029	DLGAP5	1
GO:0002252	immune effector process	1/25	182/6464	0.510977	0.734509	0.730029	C8A	1
GO:0044419	biological process involved in interspecies interaction between organisms	2/25	437/6464	0.511608	0.734509	0.730029	C8A/TRIM26	2
GO:0010564	regulation of cell cycle process	1/25	183/6464	0.512923	0.734509	0.730029	APBB2	1
GO:0043408	regulation of MAPK cascade	1/25	187/6464	0.520634	0.734509	0.730029	HRH4	1
GO:0044283	small molecule biosynthetic process	1/25	189/6464	0.524445	0.734509	0.730029	DPYD	1
GO:0030003	cellular cation homeostasis	1/25	191/6464	0.528227	0.734509	0.730029	HRH4	1
GO:0016567	protein ubiquitination	1/25	192/6464	0.530107	0.734509	0.730029	TRIM26	1
GO:0006511	ubiquitin-dependent protein catabolic process	1/25	193/6464	0.53198	0.734509	0.730029	WWP1	1
GO:0034660	ncRNA metabolic process	1/25	193/6464	0.53198	0.734509	0.730029	SNAPC5	1
GO:0006873	cellular ion homeostasis	1/25	195/6464	0.535704	0.734509	0.730029	HRH4	1
GO:0007276	gamete generation	1/25	196/6464	0.537556	0.734509	0.730029	SBF1	1
GO:0019941	modification-dependent protein catabolic process	1/25	197/6464	0.539401	0.734509	0.730029	WWP1	1
GO:0043632	modification-dependent macromolecule catabolic process	1/25	199/6464	0.543068	0.734509	0.730029	WWP1	1
GO:0000165	MAPK cascade	1/25	202/6464	0.548517	0.734509	0.730029	HRH4	1
GO:0055065	metal ion homeostasis	1/25	202/6464	0.548517	0.734509	0.730029	HRH4	1
GO:0051336	regulation of hydrolase activity	1/25	205/6464	0.553904	0.735652	0.731166	SBF1	1
GO:0001817	regulation of cytokine production	1/25	206/6464	0.555686	0.735652	0.731166	LOC100513868	1
GO:0032446	protein modification by small protein conjugation	1/25	208/6464	0.559229	0.73616	0.731671	TRIM26	1
GO:0001816	cytokine production	1/25	211/6464	0.564493	0.738915	0.734408	LOC100513868	1
GO:0046649	lymphocyte activation	1/25	216/6464	0.573132	0.742981	0.738449	LOC100513868	1
GO:0055080	cation homeostasis	1/25	219/6464	0.578237	0.742981	0.738449	HRH4	1
GO:0048609	multicellular organismal reproductive process	1/25	222/6464	0.583283	0.742981	0.738449	SBF1	1
GO:0098771	inorganic ion homeostasis	1/25	222/6464	0.583283	0.742981	0.738449	HRH4	1
GO:0000278	mitotic cell cycle	1/25	224/6464	0.586614	0.742981	0.738449	DLGAP5	1
GO:0006954	inflammatory response	1/25	225/6464	0.58827	0.742981	0.738449	HRH4	1
GO:0050801	ion homeostasis	1/25	226/6464	0.58992	0.742981	0.738449	HRH4	1
GO:0032504	multicellular organism reproduction	1/25	228/6464	0.593201	0.743096	0.738563	SBF1	1
GO:0051603	proteolysis involved in cellular protein catabolic process	1/25	230/6464	0.596456	0.743178	0.738645	WWP1	1
GO:0055082	cellular chemical homeostasis	1/25	232/6464	0.599687	0.743229	0.738696	HRH4	1
GO:0019953	sexual reproduction	1/25	236/6464	0.606073	0.747169	0.742613	SBF1	1
GO:0044257	cellular protein catabolic process	1/25	240/6464	0.612362	0.750949	0.746369	WWP1	1
GO:0030097	hemopoiesis	1/25	244/6464	0.618554	0.754571	0.749969	LOC100513868	1
GO:0070925	organelle assembly	1/25	250/6464	0.627664	0.759559	0.754926	DLGAP5	1
GO:0045321	leukocyte activation	1/25	251/6464	0.629162	0.759559	0.754926	LOC100513868	1
GO:0045944	positive regulation of transcription by RNA polymerase II	1/25	258/6464	0.639487	0.763653	0.758996	APBB2	1
GO:0048534	hematopoietic or lymphoid organ development	1/25	259/6464	0.64094	0.763653	0.758996	LOC100513868	1
GO:0006974	cellular response to DNA damage stimulus	1/25	260/6464	0.642386	0.763653	0.758996	PCLAF	1
GO:0019725	cellular homeostasis	1/25	263/6464	0.646693	0.76487	0.760205	HRH4	1
GO:0003006	developmental process involved in reproduction	1/25	270/6464	0.656548	0.772605	0.767893	SBF1	1
GO:0002520	immune system development	1/25	274/6464	0.662061	0.775177	0.770449	LOC100513868	1
GO:0001775	cell activation	1/25	286/6464	0.678094	0.78605	0.781256	LOC100513868	1
GO:0030163	protein catabolic process	1/25	286/6464	0.678094	0.78605	0.781256	WWP1	1
GO:0019752	carboxylic acid metabolic process	1/25	306/6464	0.703207	0.809889	0.80495	DPYD	1
GO:0043436	oxoacid metabolic process	1/25	308/6464	0.705612	0.809889	0.80495	DPYD	1
GO:0006082	organic acid metabolic process	1/25	316/6464	0.715046	0.816695	0.811714	DPYD	1
GO:0018193	peptidyl-amino acid modification	1/25	320/6464	0.719654	0.817949	0.81296	HINT1	1
GO:0019637	organophosphate metabolic process	1/25	325/6464	0.725314	0.820379	0.815375	HINT1	1
GO:0044265	cellular macromolecule catabolic process	1/25	336/6464	0.73738	0.82444	0.819412	WWP1	1
GO:0120036	plasma membrane bounded cell projection organization	1/25	337/6464	0.738452	0.82444	0.819412	HSPB11	1
GO:0048878	chemical homeostasis	1/25	338/6464	0.739519	0.82444	0.819412	HRH4	1
GO:0044093	positive regulation of molecular function	1/25	347/6464	0.748937	0.829287	0.82423	TRIM26	1
GO:0030030	cell projection organization	1/25	349/6464	0.750986	0.829287	0.82423	HSPB11	1
GO:0045893	positive regulation of transcription, DNA-templated	1/25	358/6464	0.760005	0.830679	0.825613	APBB2	1
GO:1903508	positive regulation of nucleic acid-templated transcription	1/25	358/6464	0.760005	0.830679	0.825613	APBB2	1
GO:1902680	positive regulation of RNA biosynthetic process	1/25	361/6464	0.762942	0.830679	0.825613	APBB2	1
GO:0006811	ion transport	1/25	381/6464	0.781654	0.843173	0.83803	BEST4	1
GO:0007267	cell-cell signaling	1/25	381/6464	0.781654	0.843173	0.83803	SV2B	1
GO:0009057	macromolecule catabolic process	1/25	394/6464	0.793047	0.84735	0.842182	WWP1	1
GO:0007010	cytoskeleton organization	1/25	395/6464	0.793899	0.84735	0.842182	DLGAP5	1
GO:0051254	positive regulation of RNA metabolic process	1/25	398/6464	0.796436	0.84735	0.842182	APBB2	1
GO:0010557	positive regulation of macromolecule biosynthetic process	1/25	415/6464	0.810255	0.850036	0.844852	APBB2	1
GO:0050790	regulation of catalytic activity	1/25	419/6464	0.813374	0.850036	0.844852	SBF1	1
GO:1902531	regulation of intracellular signal transduction	1/25	421/6464	0.814914	0.850036	0.844852	HRH4	1
GO:0048870	cell motility	1/25	424/6464	0.817202	0.850036	0.844852	SLC9B2	1
GO:0051674	localization of cell	1/25	424/6464	0.817202	0.850036	0.844852	SLC9B2	1
GO:0046907	intracellular transport	1/25	429/6464	0.820955	0.850145	0.84496	HSPB11	1
GO:0031328	positive regulation of cellular biosynthetic process	1/25	439/6464	0.828241	0.850864	0.845675	APBB2	1
GO:0045935	positive regulation of nucleobase-containing compound metabolic process	1/25	440/6464	0.828953	0.850864	0.845675	APBB2	1
GO:0009891	positive regulation of biosynthetic process	1/25	450/6464	0.835926	0.851912	0.846717	APBB2	1
GO:0006915	apoptotic process	1/25	452/6464	0.837287	0.851912	0.846717	HINT1	1
GO:0012501	programmed cell death	1/25	465/6464	0.845876	0.856909	0.851683	HINT1	1
GO:0040011	locomotion	1/25	474/6464	0.851565	0.858937	0.853699	SLC9B2	1
GO:0042592	homeostatic process	1/25	485/6464	0.858244	0.861944	0.856687	HRH4	1
GO:0008219	cell death	1/25	493/6464	0.86292	0.86292	0.857657	HINT1	1

## Sheet: GO_CC
Supplemental Table 5: GO enrichment analysis
ID	Description	GeneRatio	BgRatio	pvalue	p.adjust	qvalue	geneID	Count
GO:0071556	integral component of lumenal side of endoplasmic reticulum membrane	3/31	10/7641	7.11892e-06	0.00015187	0.000124893	SLA-1/SLA-2/SLA-3	3
GO:0098553	lumenal side of endoplasmic reticulum membrane	3/31	10/7641	7.11892e-06	0.00015187	0.000124893	SLA-1/SLA-2/SLA-3	3
GO:0098576	lumenal side of membrane	3/31	10/7641	7.11892e-06	0.00015187	0.000124893	SLA-1/SLA-2/SLA-3	3
GO:0030670	phagocytic vesicle membrane	3/31	17/7641	3.95712e-05	0.000633138	0.000520673	SLA-1/SLA-2/SLA-3	3
GO:0030666	endocytic vesicle membrane	3/31	19/7641	5.60796e-05	0.000717819	0.000590312	SLA-1/SLA-2/SLA-3	3
GO:0030176	integral component of endoplasmic reticulum membrane	4/31	56/7641	7.02818e-05	0.000738073	0.000606968	SLA-1/SLA-2/SLA-3/TAP2	4
GO:0031227	intrinsic component of endoplasmic reticulum membrane	4/31	58/7641	8.07267e-05	0.000738073	0.000606968	SLA-1/SLA-2/SLA-3/TAP2	4
GO:0045335	phagocytic vesicle	3/31	35/7641	0.00036249	0.00289992	0.0023848	SLA-1/SLA-2/SLA-3	3
GO:0030139	endocytic vesicle	3/31	53/7641	0.00123491	0.00878157	0.00722168	SLA-1/SLA-2/SLA-3	3
GO:0031301	integral component of organelle membrane	4/31	129/7641	0.00171363	0.0109672	0.00901909	SLA-1/SLA-2/SLA-3/TAP2	4
GO:0031300	intrinsic component of organelle membrane	4/31	135/7641	0.00202508	0.0117823	0.00968937	SLA-1/SLA-2/SLA-3/TAP2	4
GO:0098552	side of membrane	4/31	176/7641	0.00526538	0.028082	0.0230938	SLA-1/SLA-2/SLA-3/LOC100513868	4
GO:0030659	cytoplasmic vesicle membrane	4/31	215/7641	0.0105698	0.0520362	0.0427929	SLA-1/SLA-2/SLA-3/SV2B	4
GO:0012506	vesicle membrane	4/31	220/7641	0.0114331	0.0522654	0.0429814	SLA-1/SLA-2/SLA-3/SV2B	4
GO:0005789	endoplasmic reticulum membrane	4/31	349/7641	0.0508993	0.188953	0.155389	SLA-1/SLA-2/SLA-3/TAP2	4
GO:0046930	pore complex	1/31	13/7641	0.0515163	0.188953	0.155389	C8A	1
GO:0098827	endoplasmic reticulum subcompartment	4/31	352/7641	0.052239	0.188953	0.155389	SLA-1/SLA-2/SLA-3/TAP2	4
GO:0042175	nuclear outer membrane-endoplasmic reticulum membrane network	4/31	354/7641	0.053143	0.188953	0.155389	SLA-1/SLA-2/SLA-3/TAP2	4
GO:0030672	synaptic vesicle membrane	1/31	20/7641	0.0781822	0.248729	0.204547	SV2B	1
GO:0099501	exocytic vesicle membrane	1/31	20/7641	0.0781822	0.248729	0.204547	SV2B	1
GO:0005581	collagen trimer	1/31	21/7641	0.0819319	0.248729	0.204547	COL21A1	1
GO:0000118	histone deacetylase complex	1/31	22/7641	0.0856668	0.248729	0.204547	HINT1	1
GO:0034451	centriolar satellite	1/31	23/7641	0.0893871	0.248729	0.204547	DLGAP5	1
GO:0034707	chloride channel complex	1/31	25/7641	0.0967836	0.25809	0.212245	BEST4	1
GO:0031984	organelle subcompartment	4/31	444/7641	0.102633	0.262741	0.21607	SLA-1/SLA-2/SLA-3/TAP2	4
GO:0005813	centrosome	2/31	144/7641	0.115132	0.283403	0.233061	DLGAP5/HSPB11	2
GO:0000785	chromatin	2/31	160/7641	0.136786	0.324233	0.266639	HIST1H2BD/BRD2	2
GO:0030658	transport vesicle membrane	1/31	41/7641	0.153899	0.351769	0.289284	SV2B	1
GO:0000922	spindle pole	1/31	43/7641	0.160788	0.353206	0.290465	DLGAP5	1
GO:0000786	nucleosome	1/31	46/7641	0.171019	0.353206	0.290465	HIST1H2BD	1
GO:0008021	synaptic vesicle	1/31	47/7641	0.174403	0.353206	0.290465	SV2B	1
GO:0005815	microtubule organizing center	2/31	188/7641	0.176603	0.353206	0.290465	DLGAP5/HSPB11	2
GO:0016604	nuclear body	2/31	201/7641	0.195702	0.367533	0.302248	SNAPC5/SBF1	2
GO:0140534	endoplasmic reticulum protein-containing complex	1/31	54/7641	0.197717	0.367533	0.302248	TAP2	1
GO:0070382	exocytic vesicle	1/31	55/7641	0.200995	0.367533	0.302248	SV2B	1
GO:0031514	motile cilium	1/31	62/7641	0.223581	0.397477	0.326873	HSPB11	1
GO:0044815	DNA packaging complex	1/31	69/7641	0.245549	0.424733	0.349287	HIST1H2BD	1
GO:0098796	membrane protein complex	3/31	456/7641	0.281336	0.473829	0.389662	C8A/BEST4/TAP2	3
GO:0032993	protein-DNA complex	1/31	86/7641	0.296425	0.476447	0.391815	HIST1H2BD	1
GO:0034702	ion channel complex	1/31	87/7641	0.299311	0.476447	0.391815	BEST4	1
GO:0098793	presynapse	1/31	92/7641	0.313575	0.476447	0.391815	SV2B	1
GO:0005769	early endosome	1/31	93/7641	0.316394	0.476447	0.391815	APBB2	1
GO:0030133	transport vesicle	1/31	96/7641	0.324783	0.476447	0.391815	SV2B	1
GO:0005819	spindle	1/31	97/7641	0.327558	0.476447	0.391815	DLGAP5	1
GO:0009897	external side of plasma membrane	1/31	102/7641	0.341264	0.485353	0.399139	LOC100513868	1
GO:0005694	chromosome	2/31	318/7641	0.372034	0.517612	0.425668	HIST1H2BD/BRD2	2
GO:0015630	microtubule cytoskeleton	2/31	326/7641	0.383828	0.522659	0.429819	DLGAP5/HSPB11	2
GO:0099503	secretory vesicle	1/31	127/7641	0.405841	0.530567	0.436322	SV2B	1
GO:0048471	perinuclear region of cytoplasm	1/31	129/7641	0.410734	0.530567	0.436322	PCLAF	1
GO:1902495	transmembrane transporter complex	1/31	132/7641	0.418	0.530567	0.436322	BEST4	1
GO:1990351	transporter complex	1/31	134/7641	0.422796	0.530567	0.436322	BEST4	1
GO:0005929	cilium	1/31	161/7641	0.483913	0.595585	0.48979	HSPB11	1
GO:0098797	plasma membrane protein complex	1/31	183/7641	0.529036	0.638836	0.525359	C8A	1
GO:0009986	cell surface	1/31	201/7641	0.563093	0.66737	0.548824	LOC100513868	1
GO:0005768	endosome	1/31	248/7641	0.641163	0.734478	0.604011	APBB2	1
GO:0005730	nucleolus	1/31	249/7641	0.642668	0.734478	0.604011	SNAPC5	1
GO:0045202	synapse	1/31	290/7641	0.699366	0.785254	0.645768	SV2B	1
GO:0005887	integral component of plasma membrane	1/31	364/7641	0.780446	0.861182	0.708209	C8A	1
GO:0031226	intrinsic component of plasma membrane	1/31	385/7641	0.799297	0.866945	0.712949	C8A	1
GO:0005794	Golgi apparatus	1/31	438/7641	0.840174	0.866945	0.712949	APBB2	1
GO:0140513	nuclear protein-containing complex	1/31	439/7641	0.840862	0.866945	0.712949	HINT1	1
GO:0030054	cell junction	1/31	456/7641	0.852126	0.866945	0.712949	SV2B	1
GO:0120025	plasma membrane bounded cell projection	1/31	458/7641	0.853399	0.866945	0.712949	HSPB11	1
GO:0042995	cell projection	1/31	481/7641	0.867301	0.867301	0.713241	HSPB11	1

## Sheet: GO_MF
Supplemental Table 5: GO enrichment analysis
ID	Description	GeneRatio	BgRatio	pvalue	p.adjust	qvalue	geneID	Count
GO:0004984	olfactory receptor activity	4/24	352/7029	0.0296803	0.330505	0.319692	LOC100523079/LOC100519039/LOC100521562/LOC100520951	4
GO:0061630	ubiquitin protein ligase activity	2/24	82/7029	0.0314305	0.330505	0.319692	WWP1/TRIM26	2
GO:0015491	cation:cation antiporter activity	1/24	10/7029	0.0336456	0.330505	0.319692	SLC9B2	1
GO:0061659	ubiquitin-like protein ligase activity	2/24	86/7029	0.0343075	0.330505	0.319692	WWP1/TRIM26	2
GO:0015298	solute:cation antiporter activity	1/24	12/7029	0.0402433	0.330505	0.319692	SLC9B2	1
GO:0140359	ABC-type transporter activity	1/24	12/7029	0.0402433	0.330505	0.319692	TAP2	1
GO:0016628	oxidoreductase activity, acting on the CH-CH group of donors, NAD or NADP as acceptor	1/24	15/7029	0.0500589	0.330505	0.319692	DPYD	1
GO:0042887	amide transmembrane transporter activity	1/24	16/7029	0.0533093	0.330505	0.319692	TAP2	1
GO:0051539	4 iron, 4 sulfur cluster binding	1/24	17/7029	0.0565491	0.330505	0.319692	DPYD	1
GO:0050661	NADP binding	1/24	18/7029	0.0597783	0.330505	0.319692	DPYD	1
GO:0001540	amyloid-beta binding	1/24	19/7029	0.0629968	0.330505	0.319692	APBB2	1
GO:0004842	ubiquitin-protein transferase activity	2/24	132/7029	0.0738444	0.330505	0.319692	WWP1/TRIM26	2
GO:0022857	transmembrane transporter activity	4/24	481/7029	0.0774214	0.330505	0.319692	BEST4/TAP2/SV2B/SLC9B2	4
GO:0015297	antiporter activity	1/24	25/7029	0.0820876	0.330505	0.319692	SLC9B2	1
GO:0019787	ubiquitin-like protein transferase activity	2/24	141/7029	0.0827634	0.330505	0.319692	WWP1/TRIM26	2
GO:0022804	active transmembrane transporter activity	2/24	143/7029	0.0847899	0.330505	0.319692	TAP2/SLC9B2	2
GO:0016627	oxidoreductase activity, acting on the CH-CH group of donors	1/24	29/7029	0.094607	0.330505	0.319692	DPYD	1
GO:0005254	chloride channel activity	1/24	30/7029	0.0977112	0.330505	0.319692	BEST4	1
GO:0019208	phosphatase regulator activity	1/24	31/7029	0.100805	0.330505	0.319692	SBF1	1
GO:0008009	chemokine activity	1/24	33/7029	0.106963	0.330505	0.319692	LOC100515857	1
GO:0008227	G protein-coupled amine receptor activity	1/24	33/7029	0.106963	0.330505	0.319692	HRH4	1
GO:0042626	ATPase-coupled transmembrane transporter activity	1/24	33/7029	0.106963	0.330505	0.319692	TAP2	1
GO:0051536	iron-sulfur cluster binding	1/24	34/7029	0.110026	0.330505	0.319692	DPYD	1
GO:0051540	metal cluster binding	1/24	34/7029	0.110026	0.330505	0.319692	DPYD	1
GO:0005253	anion channel activity	1/24	36/7029	0.116123	0.330505	0.319692	BEST4	1
GO:0016811	hydrolase activity, acting on carbon-nitrogen (but not peptide) bonds, in linear amides	1/24	36/7029	0.116123	0.330505	0.319692	HINT1	1
GO:0015108	chloride transmembrane transporter activity	1/24	39/7029	0.125194	0.342378	0.331176	BEST4	1
GO:0042379	chemokine receptor binding	1/24	41/7029	0.131191	0.342378	0.331176	LOC100515857	1
GO:0050660	flavin adenine dinucleotide binding	1/24	42/7029	0.134175	0.342378	0.331176	DPYD	1
GO:0015081	sodium ion transmembrane transporter activity	1/24	49/7029	0.154789	0.376434	0.364118	SLC9B2	1
GO:0140030	modification-dependent protein binding	1/24	50/7029	0.157695	0.376434	0.364118	BRD2	1
GO:0015078	proton transmembrane transporter activity	1/24	53/7029	0.166356	0.380735	0.368278	SLC9B2	1
GO:0005085	guanyl-nucleotide exchange factor activity	1/24	55/7029	0.172083	0.380735	0.368278	SBF1	1
GO:0015399	primary active transmembrane transporter activity	1/24	56/7029	0.174932	0.380735	0.368278	TAP2	1
GO:0015103	inorganic anion transmembrane transporter activity	1/24	61/7029	0.189038	0.399679	0.386603	BEST4	1
GO:0016810	hydrolase activity, acting on carbon-nitrogen (but not peptide) bonds	1/24	68/7029	0.208397	0.422253	0.408439	HINT1	1
GO:0042393	histone binding	1/24	69/7029	0.211127	0.422253	0.408439	BRD2	1
GO:0008017	microtubule binding	1/24	73/7029	0.221954	0.432226	0.418085	DLGAP5	1
GO:0042277	peptide binding	1/24	85/7029	0.253588	0.446174	0.431577	APBB2	1
GO:0015291	secondary active transmembrane transporter activity	1/24	86/7029	0.256167	0.446174	0.431577	SLC9B2	1
GO:0030414	peptidase inhibitor activity	1/24	86/7029	0.256167	0.446174	0.431577	LOC100515857	1
GO:0022853	active ion transmembrane transporter activity	1/24	89/7029	0.263856	0.446174	0.431577	SLC9B2	1
GO:0015318	inorganic molecular entity transmembrane transporter activity	2/24	293/7029	0.264319	0.446174	0.431577	BEST4/SLC9B2	2
GO:0046982	protein heterodimerization activity	1/24	93/7029	0.273988	0.446174	0.431577	HIST1H2BD	1
GO:0046983	protein dimerization activity	2/24	312/7029	0.288752	0.446174	0.431577	DPYD/HIST1H2BD	2
GO:0061134	peptidase regulator activity	1/24	100/7029	0.291399	0.446174	0.431577	LOC100515857	1
GO:0015631	tubulin binding	1/24	103/7029	0.298738	0.446174	0.431577	DLGAP5	1
GO:0033218	amide binding	1/24	106/7029	0.306004	0.446174	0.431577	APBB2	1
GO:0008270	zinc ion binding	2/24	326/7029	0.30674	0.446174	0.431577	TRIM40/TRIM26	2
GO:0030695	GTPase regulator activity	1/24	110/7029	0.315579	0.446174	0.431577	SBF1	1
GO:0060589	nucleoside-triphosphatase regulator activity	1/24	110/7029	0.315579	0.446174	0.431577	SBF1	1
GO:0008509	anion transmembrane transporter activity	1/24	111/7029	0.317953	0.446174	0.431577	BEST4	1
GO:0015075	ion transmembrane transporter activity	2/24	336/7029	0.319557	0.446174	0.431577	BEST4/SLC9B2	2
GO:0001664	G protein-coupled receptor binding	1/24	121/7029	0.341264	0.467658	0.452358	LOC100515857	1
GO:0030234	enzyme regulator activity	2/24	363/7029	0.353934	0.476201	0.460622	SBF1/LOC100515857	2
GO:0004857	enzyme inhibitor activity	1/24	141/7029	0.385615	0.509563	0.492892	LOC100515857	1
GO:0005126	cytokine receptor binding	1/24	153/7029	0.410837	0.526795	0.50956	LOC100515857	1
GO:0005125	cytokine activity	1/24	154/7029	0.412893	0.526795	0.50956	LOC100515857	1
GO:0046873	metal ion transmembrane transporter activity	1/24	158/7029	0.42105	0.528097	0.510819	SLC9B2	1
GO:0005216	ion channel activity	1/24	168/7029	0.440971	0.543864	0.52607	BEST4	1
GO:0042803	protein homodimerization activity	1/24	172/7029	0.448754	0.54439	0.526579	DPYD	1
GO:0046914	transition metal ion binding	2/24	457/7029	0.468636	0.547244	0.52934	TRIM40/TRIM26	2
GO:0140657	ATP-dependent activity	1/24	186/7029	0.475184	0.547244	0.52934	TAP2	1
GO:0015267	channel activity	1/24	189/7029	0.480687	0.547244	0.52934	BEST4	1
GO:0022803	passive transmembrane transporter activity	1/24	189/7029	0.480687	0.547244	0.52934	BEST4	1
GO:0022890	inorganic cation transmembrane transporter activity	1/24	228/7029	0.547385	0.613735	0.593656	SLC9B2	1
GO:0005509	calcium ion binding	1/24	253/7029	0.585735	0.637417	0.616563	NOTCH4	1
GO:0008324	cation transmembrane transporter activity	1/24	253/7029	0.585735	0.637417	0.616563	SLC9B2	1
GO:0048018	receptor ligand activity	1/24	282/7029	0.626322	0.662427	0.640755	LOC100515857	1
GO:0030546	signaling receptor activator activity	1/24	283/7029	0.627651	0.662427	0.640755	LOC100515857	1
GO:0030545	signaling receptor regulator activity	1/24	291/7029	0.638123	0.662427	0.640755	LOC100515857	1
GO:0008092	cytoskeletal protein binding	1/24	296/7029	0.644524	0.662427	0.640755	DLGAP5	1
GO:0016491	oxidoreductase activity	1/24	389/7029	0.745559	0.755772	0.731045	DPYD	1
GO:0042802	identical protein binding	1/24	465/7029	0.807074	0.807074	0.780669	DPYD	1
