# Supplementary material for: Identification of novel genes associated with atherosclerosis in Bama miniature pig
Source: Animal Model Exp Med. 2024 May 8;7(3):377–87. doi: 10.1002/ame2.12412 (PMC11228093; doi:10.1002/ame2.12412)
Supplement: Supplementary file 7 — Supplemental Table 6. [file AME2-7-377-s002.xlsx]

## Sheet: KEGG_Pathway
Supplemental Table 6：KEGG pathway enrichment analysis
ID	Description	GeneRatio	BgRatio	pvalue	p.adjust	qvalue	geneID	Count
ssc04612	Antigen processing and presentation	5/45	63/8839	1.53581e-05	0.00109043	0.000824488	SLA-1/SLA-2/SLA-3/SLA-7/TAP2	5
ssc05332	Graft-versus-host disease	4/45	39/8839	4.23381e-05	0.00134846	0.00101959	SLA-1/SLA-2/SLA-3/SLA-7	4
ssc05330	Allograft rejection	4/45	42/8839	5.69772e-05	0.00134846	0.00101959	SLA-1/SLA-2/SLA-3/SLA-7	4
ssc04940	Type I diabetes mellitus	4/45	48/8839	9.68694e-05	0.00171943	0.00130009	SLA-1/SLA-2/SLA-3/SLA-7	4
ssc02010	ABC transporters	4/45	51/8839	0.000123033	0.00174707	0.00132099	TAP2/LOC110255210/LOC100522455/LOC100514786	4
ssc05320	Autoimmune thyroid disease	4/45	59/8839	0.000217525	0.00257404	0.00194627	SLA-1/SLA-2/SLA-3/SLA-7	4
ssc05416	Viral myocarditis	4/45	66/8839	0.000335645	0.0034044	0.00257412	SLA-1/SLA-2/SLA-3/SLA-7	4
ssc04145	Phagosome	5/45	144/8839	0.000774191	0.00687095	0.00519523	SLA-1/SLA-2/SLA-3/SLA-7/TAP2	5
ssc05163	Human cytomegalovirus infection	6/45	228/8839	0.000968038	0.00763674	0.00577426	SLA-1/SLA-2/SLA-3/SLA-7/TAP2/LOC100515857	6
ssc05168	Herpes simplex virus 1 infection	7/45	352/8839	0.00183803	0.01305	0.0098673	EIF2B3/SLA-1/SLA-2/SLA-3/SLA-7/TAP2/LOC100620089	7
ssc05203	Viral carcinogenesis	5/45	192/8839	0.00277134	0.0178878	0.0135252	HIST1H2BD/SLA-1/SLA-2/SLA-3/SLA-7	5
ssc05169	Epstein-Barr virus infection	5/45	209/8839	0.00399026	0.0236091	0.0178512	SLA-1/SLA-2/SLA-3/SLA-7/TAP2	5
ssc04740	Olfactory transduction	16/45	1621/8839	0.00458505	0.0246746	0.0186568	LOC110256972/LOC100523079/LOC110255390/LOC110256092/LOC100156974/LOC100519039/LOC110258623/LOC110258642/LOC100521562/LOC100154323/LOC100739499/LOC100518535/LOC110258996/LOC110259002/LOC100519707/LOC100520951	16
ssc05170	Human immunodeficiency virus 1 infection	5/45	219/8839	0.00486541	0.0246746	0.0186568	SLA-1/SLA-2/SLA-3/SLA-7/TAP2	5
ssc04514	Cell adhesion molecules	4/45	146/8839	0.00629547	0.0297986	0.0225312	SLA-1/SLA-2/SLA-3/SLA-7	4
ssc04144	Endocytosis	5/45	241/8839	0.00725951	0.0316715	0.0239473	WWP1/SLA-1/SLA-2/SLA-3/SLA-7	5
ssc04218	Cellular senescence	4/45	154/8839	0.00758333	0.0316715	0.0239473	SLA-1/SLA-2/SLA-3/SLA-7	4
ssc05167	Kaposi sarcoma-associated herpesvirus infection	4/45	196/8839	0.0172001	0.0678447	0.0512984	SLA-1/SLA-2/SLA-3/SLA-7	4
ssc05165	Human papillomavirus infection	5/45	328/8839	0.0247386	0.0924441	0.0698985	SLA-1/SLA-2/SLA-3/SLA-7/NOTCH4	5
ssc05166	Human T-cell leukemia virus 1 infection	4/45	225/8839	0.0269716	0.0957492	0.0723975	SLA-1/SLA-2/SLA-3/SLA-7	4
ssc04976	Bile secretion	2/45	85/8839	0.0693516	0.234474	0.17729	LOC110255210/LOC100522455	2
ssc04512	ECM-receptor interaction	2/45	89/8839	0.0751187	0.242429	0.183304	SV2B/FRAS1	2
ssc00770	Pantothenate and CoA biosynthesis	1/45	22/8839	0.106334	0.32825	0.248195	DPYD	1
ssc05322	Systemic lupus erythematosus	2/45	117/8839	0.119226	0.35271	0.266689	C8A/HIST1H2BD	2
ssc00020	Citrate cycle (TCA cycle)	1/45	29/8839	0.137788	0.391317	0.295881	MDH2	1
ssc00630	Glyoxylate and dicarboxylate metabolism	1/45	31/8839	0.146574	0.393726	0.297703	MDH2	1
ssc01523	Antifolate resistance	1/45	32/8839	0.150934	0.393726	0.297703	LOC110255210	1
ssc00410	beta-Alanine metabolism	1/45	33/8839	0.155272	0.393726	0.297703	DPYD	1
ssc05340	Primary immunodeficiency	1/45	36/8839	0.168158	0.411697	0.31129	TAP2	1
ssc00620	Pyruvate metabolism	1/45	43/8839	0.197481	0.467372	0.353387	MDH2	1
ssc04621	NOD-like receptor signaling pathway	2/45	174/8839	0.221786	0.492138	0.372114	GPRC6A/MFN2	2
ssc00600	Sphingolipid metabolism	1/45	49/8839	0.221809	0.492138	0.372114	GALC	1
ssc00270	Cysteine and methionine metabolism	1/45	53/8839	0.237625	0.511254	0.386567	MDH2	1
ssc00240	Pyrimidine metabolism	1/45	55/8839	0.245415	0.512485	0.387498	DPYD	1
ssc04330	Notch signaling pathway	1/45	59/8839	0.260762	0.528975	0.399966	NOTCH4	1
ssc00983	Drug metabolism - other enzymes	1/45	66/8839	0.286888	0.565807	0.427816	DPYD	1
ssc04137	Mitophagy - animal	1/45	71/8839	0.304995	0.58526	0.442524	MFN2	1
ssc04662	B cell receptor signaling pathway	1/45	77/8839	0.32613	0.606293	0.458428	LOC100522225	1
ssc04610	Complement and coagulation cascades	1/45	79/8839	0.333034	0.606293	0.458428	C8A	1
ssc04061	Viral protein interaction with cytokine and cytokine receptor	1/45	85/8839	0.353335	0.621187	0.46969	LOC100515857	1
ssc05171	Coronavirus disease - COVID-19	2/45	250/8839	0.365109	0.621187	0.46969	RPL4/C8A	2
ssc01522	Endocrine resistance	1/45	93/8839	0.379465	0.621187	0.46969	NOTCH4	1
ssc05323	Rheumatoid arthritis	1/45	93/8839	0.379465	0.621187	0.46969	LOC100515857	1
ssc05206	MicroRNAs in cancer	2/45	267/8839	0.396256	0.621187	0.46969	NOTCH4/LOC100522455	2
ssc05146	Amoebiasis	1/45	99/8839	0.398382	0.621187	0.46969	C8A	1
ssc04620	Toll-like receptor signaling pathway	1/45	104/8839	0.413715	0.621187	0.46969	LOC100515857	1
ssc04974	Protein digestion and absorption	1/45	104/8839	0.413715	0.621187	0.46969	COL21A1	1
ssc05142	Chagas disease	1/45	108/8839	0.425705	0.621187	0.46969	LOC100515857	1
ssc04650	Natural killer cell mediated cytotoxicity	1/45	110/8839	0.43161	0.621187	0.46969	LOC100521647	1
ssc01200	Carbon metabolism	1/45	112/8839	0.437456	0.621187	0.46969	MDH2	1
ssc04919	Thyroid hormone signaling pathway	1/45	120/8839	0.460256	0.63978	0.483747	NOTCH4	1
ssc04380	Osteoclast differentiation	1/45	123/8839	0.468571	0.63978	0.483747	LOC100522225	1
ssc04142	Lysosome	1/45	130/8839	0.487489	0.653051	0.493782	GALC	1
ssc05135	Yersinia infection	1/45	143/8839	0.52089	0.661495	0.500167	ARHGEF28	1
ssc04120	Ubiquitin mediated proteolysis	1/45	144/8839	0.523369	0.661495	0.500167	WWP1	1
ssc05224	Breast cancer	1/45	145/8839	0.525836	0.661495	0.500167	NOTCH4	1
ssc05226	Gastric cancer	1/45	149/8839	0.535579	0.661495	0.500167	LOC100522455	1
ssc03010	Ribosome	1/45	151/8839	0.540376	0.661495	0.500167	RPL4	1
ssc05034	Alcoholism	1/45	171/8839	0.585765	0.704904	0.532989	HIST1H2BD	1
ssc04613	Neutrophil extracellular trap formation	1/45	177/8839	0.598505	0.708231	0.535505	HIST1H2BD	1
ssc04062	Chemokine signaling pathway	1/45	182/8839	0.608829	0.708637	0.535812	LOC100515857	1
ssc05417	Lipid and atherosclerosis	1/45	217/8839	0.67417	0.772033	0.583746	LOC100515857	1
ssc05022	Pathways of neurodegeneration - multiple diseases	2/45	474/8839	0.703568	0.79291	0.599532	MFN2/DNAH9	2
ssc05012	Parkinson disease	1/45	268/8839	0.750684	0.814523	0.615873	MFN2	1
ssc04060	Cytokine-cytokine receptor interaction	1/45	271/8839	0.754591	0.814523	0.615873	LOC100515857	1
ssc05020	Prion disease	1/45	273/8839	0.757162	0.814523	0.615873	C8A	1
ssc05016	Huntington disease	1/45	308/8839	0.79812	0.845769	0.639499	DNAH9	1
ssc04080	Neuroactive ligand-receptor interaction	1/45	354/8839	0.841818	0.874653	0.661338	HRH4	1
ssc05014	Amyotrophic lateral sclerosis	1/45	364/8839	0.850014	0.874653	0.661338	DNAH9	1
ssc05200	Pathways in cancer	1/45	527/8839	0.937553	0.950946	0.719025	NOTCH4	1
ssc01100	Metabolic pathways	3/45	1531/8839	0.989805	0.989805	0.748407	MDH2/DPYD/GALC	3
